# Supplementary material for: Viral Metagenomics Reveals Widely Diverse Viral Community of Freshwater Amazonian Lake
Source: Front Public Health. 2022 Apr 25;10:869886. doi: 10.3389/fpubh.2022.869886 (PMC9081339; doi:10.3389/fpubh.2022.869886)
Supplement: Supplementary Table 1 — Full report table of identified viruses from taxonomic analysis performed by Kraken2 for Lake Bolonha's metagenome Sample P1. [file Table_1.XLSX]

## Sheet: tabela-species-P1
Species	Sample P1 Reads	Sample P2 Reads	Sample P3 Reads
Synechococcus phage S-SM2	629	61	288
Cyanophage S-RIM50	587	40	852
Synechococcus phage S-SKS1	578	66	330
Yellowstone lake phycod0virus 3	515	60	201
Synechococcus phage S-PM2	489	50	285
Escherichia virus DE3	410	126	285
Synechococcus phage S-CAM9	371	40	215
Yellowstone lake phycod0virus 2	322	39	179
Cyanophage S-RIM32	314	22	141
Agrobacterium virus Atuph07	309	36	363
Synechococcus phage S-SM1	288	30	142
Prochlorococcus phage P-TIM68	279	27	138
Synechococcus phage S-RSM4	278	22	149
Acidovorax virus ACP17	270	30	337
Synechococcus phage S-WAM2	267	21	190
Synechococcus phage S-CAM1	261	26	149
Prochlorococcus phage P-SSM2	255	37	122
Synechococcus phage S-RIM8 A.HR1	250	48	218
Mycobacterium phage Crossroads	247	19	328
Yellowstone lake phycod0virus 1	238	25	110
Erwinia phage vB_EamM_Kwan	233	10	109
Synechococcus phage ACG-2014i	223	6	123
Erwinia virus EaH2	214	23	221
Synechococcus phage S-WAM1	210	14	121
Shigella phage SfIV	206	5	67
Synechococcus phage ACG-2014d	199	27	86
Synechococcus phage S-CBS4	194	20	107
Choristoneura fumifera0 granulovirus	187	2476	83
Pandoravirus inopi0tum	185	435	138
Synechococcus phage S-MbCM100	182	9	136
Synechococcus phage S-SSM4	167	13	83
Synechococcus phage ACG-2014j	167	18	0
Synechococcus phage S-SSM7	162	16	83
Cyanophage S-TIM5	157	15	148
Cyanophage Syn30	148	14	58
Synechococcus phage S-CAM3	147	22	161
Pandoravirus salinus	142	161	83
Prochlorococcus phage Syn1	135	9	56
Synechococcus phage ACG-2014f	133	13	80
Rhodovulum phage RS1	132	24	88
Synechococcus phage ACG-2014g	125	7	91
Synechococcus phage S-CAM7	121	70	58
Prochlorococcus phage Syn33	121	8	60
Pandoravirus neocaledonia	121	317	143
Synechococcus phage S-IOM18	115	18	60
BeAn 58058 virus	114	2	36
Synechococcus phage S-CBS3	110	5	65
Microcystis virus Ma-LMM01	109	6	25
Halorubrum phage HF2	108	20	0
Rhodococcus virus Weasel	108	7	112
Cyanophage KBS-S-2A	107	3	61
Pandoravirus quercus	107	85	99
Synechococcus phage S-SSM5	106	8	51
Pseudomo0s phage PhiPA3	104	14	50
Prochlorococcus phage P-SSP3	103	0	0
Pandoravirus dulcis	102	86	69
Synechococcus phage ACG-2014h	100	88	50
Synechococcus phage metaG-MbCM1	98	13	38
Synechococcus phage S-CAM22	98	14	38
Pandoravirus macleodensis	98	179	122
Synechococcus phage ACG-2014e	96	59	204
Erwinia virus Asesino	96	18	92
Megavirus chiliensis	94	13	64
Synechococcus phage S-CRM01	90	12	67
Vibrio phage helene 12B3	85	0	40
Synechococcus phage syn9	81	10	38
Synechococcus phage S-CBP1	81	8	48
Acanthamoeba polyphaga mimivirus	80	14	23
Synechococcus phage S-CBP3	77	8	48
Synechococcus phage S-RIM2 R1_1999	76	4	46
Synechococcus phage ACG-2014c	74	5	31
Klebsiella virus IME260	73	1	31
Aeromo0s virus 65	72	71	28
Pseudomo0s virus Noxifer	70	10	89
Pelagibacter phage HTVC008M	68	9	23
Synechococcus phage S-ShM2	68	9	26
Synechococcus phage ACG-2014b	67	2	36
Mollivirus sibericum	67	78	54
Mimivirus terra2	67	108	33
Cyanophage P-RSM6	66	6	37
Synechococcus phage Syn19	66	5	49
Streptomyces phage BillNye	66	51	35
Rhodococcus virus Tri0	66	31	38
Caulobacter phage CcrColossus	65	4	27
Pseudomo0s phage phi3	64	6	180
Serratia virus BF	64	7	12
Bacillus virus G	64	15	36
Synechococcus phage S-RIP1	63	5	12
Trichoplusia ni ascovirus 2c	63	9	19
Burkholderia virus Bcepmigl	62	5	45
Ralstonia phage RSP15	62	21	25
Orpheovirus IHUMI-LCC2	62	15	51
Prochlorococcus phage P-SSM7	61	7	46
Halovirus HF1	60	207	0
Aeromo0s phage phiAS5	58	54	53
Pseudomo0s virus nickie	58	8	86
Pseudomo0s phage PaBG	57	79	45
Shewanella sp. phage 1/40	56	0	19
Salmonella virus SJ46	54	5	192
Escherichia virus RCS47	53	2	65
Erwinia phage vB_EamM_ChrisDB	53	24	35
Ralstonia virus RP12	53	18	27
Synechococcus phage S-CBP4	53	5	36
Cyanophage P-TIM40	52	3	31
Chrysodeixis chalcites nucleopolyhedrovirus	52	7	23
Cyanophage P-RSM1	51	11	23
Prochlorococcus phage P-SSM3	51	0	48
Ostreococcus lucimarinus virus OlV5	51	0	0
Acanthocystis turfacea chlorella virus 1	51	9	39
Synechococcus phage S-CAM8	50	12	21
Prochlorococcus phage P-HM1	50	71	38
Streptomyces virus Paradiddles	50	4	5
Burkholderia virus phiE125	50	3	49
Prochlorococcus phage P-SSM4	49	15	24
Mycobacterium phage Bipper	47	5	20
Dinoroseobacter virus D5C	47	3	41
Paramecium bursaria Chlorella virus NY2A	47	1	22
Acinetobacter phage ZZ1	46	6	20
Pseudomo0s virus phiKZ	46	0	31
Mycobacterium phage Jovo	46	0	0
Escherichia phage PBECO 4	45	8	19
Bacillus virus Bobb	45	1	15
Moumouvirus	45	18	30
Pseudomo0s phage 201phi2-1	44	15	47
Yersinia virus Yen9-04	44	1	37
Cronobacter virus CR9	44	25	13
Micromo0s pusilla virus SP1	44	9	16
Cafeteria roenbergensis virus	44	110	27
Escherichia virus RB16	43	0	29
Aureococcus anophagefferens virus	43	7	50
Phaeocystis globosa virus	43	14	17
Acinetobacter phage YMC13/03/R2096	40	5	13
Escherichia virus P1	40	0	7
Salinibacter virus M8CRM-1	40	2	11
Prochlorococcus phage P-RSM4	39	11	25
Mycobacterium phage Myr0	39	8	113
Prochlorococcus phage MED4-213	39	1	35
Cronobacter phage vB_CsaM_GAP161	39	8	4
Mycobacterium virus Bxz1	39	8	33
Bacillus virus PBS1	39	3	37
Mycobacterium virus Soto	39	0	27
Sphingomo0s phage PAU	38	3	17
Cronobacter phage vB_CsaM_GAP32	38	55	30
Mycobacterium phage Lolly9	38	0	14
Achromobacter virus 83-24	37	1	47
Elephant endotheliotropic herpesvirus 4	37	4	37
Escherichia virus RB43	36	0	6
Ralstonia virus RSL1	36	29	37
Synechococcus phage S-CBS2	36	9	26
Enterobacteria phage vB_KleM-RaK2	35	6	9
Caulobacter virus phiCbK	35	2	40
Morganella phage vB_MmoM_MP1	34	7	32
Escherichia virus N4	34	4	11
Escherichia phage HK639	33	1	13
Acinetobacter phage Acj9	32	7	24
Shigella phage SHFML-11	32	0	0
Bacillus phage vB_BanS-Tsamsa	32	3	15
Vibrio virus pVp1	32	2	2
Thermus phage TMA	31	4	0
Delftia phage RG-2014	31	11	16
Thermus phage phiYS40	30	0	28
Acinetobacter phage Acj61	30	40	20
Cronobacter phage S13	30	2	22
Enterobacter virus PG7	30	38	12
Klebsiella virus K64-1	30	0	27
Rhizobium phage 16-3	30	2	19
Enterobacteria phage ES18	30	1	12
Pectobacterium phage CBB	29	8	24
Pseudomo0s phage PPpW-3	29	0	65
Mycobacterium virus Giles	29	1	6
Prochlorococcus phage P-SSP10	29	0	36
Micromo0s sp. RCC1109 virus MpV1	29	2	15
Chrysochromuli0 erici0 virus	28	5	16
Vibrio phage eugene 12A10	27	2	39
Shigella virus Sf24	27	4	16
Bacillus virus BCP78	27	5	7
Ostreococcus lucimarinus virus 2	27	19	27
Paramecium bursaria Chlorella virus A1	27	39	29
Ectocarpus siliculosus virus 1	27	34	6
Escherichia virus RB32	26	0	0
Acinetobacter virus 133	26	6	16
Pseudomo0s virus pf16	26	5	14
Pacmanvirus A23	26	5	8
Cercopithecine betaherpesvirus 5	26	13	24
African swine fever virus	26	11	21
Yersinia phage phiR1-37	25	3	5
Prochlorococcus phage P-HM2	25	3	19
Escherichia virus JS98	25	3	2
Streptomyces virus Mildred21	25	1	9
Streptomyces virus NootNoot	25	0	31
Apis mellifera filamentous virus	25	126	22
Golden Marseillevirus	25	4	26
Escherichia virus 121Q	24	5	17
Acinetobacter virus ME3	24	8	10
Sinorhizobium phage phiLM21	24	8	15
Mycobacterium virus Toto	24	4	7
Microbacterium virus Min1	24	0	14
Bacillus virus TsarBomba	24	2	8
Only Syngen Nebraska virus 5	24	38	26
Cricetid gammaherpesvirus 2	24	2	8
Brazilian marseillevirus	24	6	34
Heliothis virescens ascovirus 3a	24	50	8
Sinorhizobium phage phiM9	23	2	3
Mycobacterium phage Smeadley	23	0	36
Escherichia virus E41c	23	0	25
Burkholderia virus Bcep22	23	0	11
Cedratvirus A11	23	8	6
Squirrelpox virus	23	30	27
Vibrio phage 11895-B1	22	0	3
Shewanella phage Spp001	22	2	12
Aeromo0s phage CC2	22	2	24
Vibrio phage VH7D	22	0	7
Vibrio virus KVP40	22	45	32
Ralstonia phage RSY1	22	7	24
Sinorhizobium virus N3	22	6	18
Enterobacterial phage mEp390	22	1	5
Vibrio virus Thalassa	22	1	5
Enterococcus virus phiSHEF2	22	6	2
Gordonia virus Vendetta	22	1	12
Pseudomo0s virus KPP21	22	25	5
Emiliania huxleyi virus 86	22	7	29
Lymphocystis disease virus Sa	22	38	4
Rhodococcus phage E3	21	3	15
Caulobacter phage Cr30	21	5	6
Salmonella virus Melville	21	1	28
Pseudomo0s virus PA7	21	14	5
Aeromo0s virus 44RR2	21	3	0
Rhizobium phage vB_RleS_L338C	21	0	2
Stx2-converting phage 1717	21	1	41
Pseudomo0s phage PaMx42	21	7	66
Pseudomo0s phage YH6	21	20	0
Shamonda orthobunyavirus	21	0	17
Kaumoebavirus	21	3	8
Alcelaphine gammaherpesvirus 2	21	2	11
Cyprinid herpesvirus 2	21	6	11
Alphapapillomavirus 6	21	5	1
Acinetobacter phage vB_AbaM_phiAbaA1	20	3	5
Salmonella phage 118970_sal3	20	1	14
Clostridium phage phiCD506	20	0	0
Pectobacterium bacteriophage PM2	20	2	2
Mycobacterium virus Marcell	20	0	0
Salmonella virus Shivani	20	0	0
Achromobacter virus JWX	20	0	71
Pseudomo0s virus PaMx74	20	9	6
Pseudomo0s virus LUZ7	20	13	4
Achromobacter virus Axp3	20	6	47
Caprine kobuvirus	20	2	1
Mamestra brassicae multiple nucleopolyhedrovirus	20	0	3
Melanoplus sanguinipes entomopoxvirus	20	3	8
Fowl aviadenovirus A	20	0	2
Diadromus pulchellus toursvirus	20	4	9
Edwardsiella phage PEi20	19	44	17
Citrobacter virus Merlin	19	4	7
Ralstonia virus RSL2	19	2	10
Caulobacter virus Swift	19	0	20
Pseudomo0s virus SM1	19	1	10
Pseudomo0s phage DL64	19	0	0
Bacillus virus Mater	19	5	6
Enterococcus virus EFDG1	19	7	14
Hubei picor0-like virus 69	19	0	24
Noumeavirus	19	7	22
Atractylodes mild mottle virus	19	1	6
Rhodothermus phage RM378	18	4	14
Escherichia virus PhAPEC2	18	60	17
Shigella virus UTAM	18	1	2
Burkholderia virus phi52237	18	0	75
Escherichia virus Av05	18	2	1
Pseudomo0s virus CAb02	18	0	5
Salmonella virus SPN3US	18	2	8
Mycobacterium virus Gladiator	18	0	0
Lactobacillus virus phiJL1	18	1	43
Mycobacterium virus Barnyard	18	0	4
Roseobacter virus RDJL1	18	4	5
Gordonia virus Twister6	18	0	11
Celery mosaic virus	18	1	3
Potato virus A	18	3	16
Ostreococcus lucimarinus virus 1	18	4	12
Paramecium bursaria Chlorella virus 1	18	16	5
Pithovirus sibericum	18	68	17
Dragonfly larvae associated circular virus-7	18	1	11
Choristoneura fumifera0 multiple nucleopolyhedrovirus	18	4	8
Leucania separata nucleopolyhedrovirus	18	14	4
Cyprinid herpesvirus 3	18	33	41
Anguillid herpesvirus 1	18	3	9
Orf virus	18	0	8
Tokyovirus A1	18	41	8
Heliothis zea nudivirus	18	60	14
Aeromo0s virus Aeh1	17	1	21
Pseudomo0s virus SL2	17	15	0
Klebsiella phage vB_KpnM_KB57	17	27	22
Streptomyces virus Lannister	17	1	12
Rhodobacter virus RcSpartan	17	1	2
Cellulophaga phage phi38:1	17	1	7
Bacillus virus BCP82	17	1	32
Bathycoccus sp. RCC1105 virus BpV	17	7	5
Yokapox virus	17	5	4
Acinetobacter phage vB_AbaM_Acibel004	16	1	43
Citrobacter virus Moon	16	2	8
Pectobacterium virus phiTE	16	32	10
Cronobacter virus CR8	16	0	4
Clostridium virus phiCD119	16	0	0
Streptomyces virus Peebs	16	0	3
Vibrio virus Ceto	16	3	3
Xylella virus Salvo	16	0	5
Providencia virus PR1	16	39	5
Microbacterium virus Eleri	16	0	10
Proteus virus PM135	16	2	3
Cellulophaga virus Cba172	16	6	0
Cellulophaga virus Cba41	16	0	23
Bacillus virus Haku0	16	5	0
Staphylococcus virus S25-4	16	0	0
Ostreococcus tauri virus OtV5	16	8	10
Clostera a0choreta granulovirus	16	3	7
Equid gammaherpesvirus 5	16	1	17
Turkeypox virus	16	34	11
Nile crocodilepox virus	16	33	4
Melbournevirus	16	3	2
Chiropteran protoparvovirus 1	16	2	6
Cotesia congregata bracovirus	16	7	7
Vibrio phage qdvp001	15	27	8
Cronobacter phage CR5	15	0	14
Halovirus HRTV-5	15	0	12
Aggregatibacter phage S1249	15	0	0
Escherichia virus T4	15	2	2
Escherichia virus IME08	15	0	5
Escherichia virus phi1	15	1	3
Salmonella virus SE1	15	0	0
Escherichia virus VpaE1	15	0	0
Erwinia virus M7	15	0	6
Erwinia virus Machi0	15	3	2
Aeromo0s virus 25	15	5	7
Delftia virus PhiW14	15	5	9
Tsukamurella phage TPA2	15	2	7
Mycobacterium phage Alsfro	15	0	5
Mycobacterium phage Snenia	15	9	92
Streptomyces virus Jay2Jay	15	53	4
Caulobacter virus Rogue	15	10	8
Salmonella phage SSU5	15	1	14
Shigella phage SHSML-45	15	3	0
Gordonia virus Bachita	15	0	15
Arthrobacter virus Abidatro	15	1	9
Escherichia virus phiEco32	15	0	0
Salmonella virus FSL SP-076	15	47	3
Pseudomo0s virus LUZ24	15	43	16
Lactobacillus virus Lb338-1	15	2	9
Dishui lake phycod0virus 1	15	63	21
Ostreococcus tauri virus 1	15	2	18
Maruca vitrata nucleopolyhedrovirus	15	4	6
Murid betaherpesvirus 2	15	32	11
Pseudocowpox virus	15	3	1
Skunk mastadenovirus A	15	0	4
Lausannevirus	15	11	13
Vibrio virus nt1	14	16	8
Erwinia phage vB_EamM_Caitlin	14	1	8
Aeromo0s virus Asgz	14	0	2
Erwinia virus Deimos	14	0	0
Vibrio virus Aphrodite1	14	45	14
Mycobacterium phage Equemioh13	14	3	0
Mycobacterium phage Chadwick	14	2	2
Mycobacterium phage BTCU-1	14	0	0
Mycobacterium virus Doom	14	0	22
Pediococcus virus cIP1	14	5	9
Mycobacterium virus Optimus	14	0	0
Pseudomo0s virus NP1	14	2	8
Gordonia virus GMA6	14	0	6
Ralstonia phage RSB2	14	26	3
Bacillus virus Agate	14	4	9
Halovirus HGTV-1	14	2	9
Lake Sarah-associated circular virus-20	14	0	1
Hemileuca species nucleopolyhedrovirus	14	34	2
Lymantria dispar multiple nucleopolyhedrovirus	14	17	14
Campoletis sonorensis ichnovirus	14	41	11
Torque teno midi virus 3	14	2	5
Erwinia phage vB_EamM_Phobos	13	5	6
Pseudomo0s phage Lu11	13	5	18
Rhizobium phage vB_RleM_P10VF	13	49	11
Escherichia phage vB_EcoM-UFV13	13	0	0
Burkholderia virus phiE122	13	1	0
Staphylococcus phage SA1	13	5	15
Mycobacterium phage Tonenili	13	1	5
Campylobacter virus CP21	13	2	2
Achromobacter phage JWF	13	2	27
Synechococcus phage S-CBS1	13	0	4
Enterobacteria phage YYZ-2008	13	0	1
Escherichia virus EPS7	13	5	8
Mycobacterium virus Rey	13	1	1
Salmonella phage IME207	13	0	9
Streptomyces phage phiSAJS1	13	35	3
Leuconostoc virus LNTR3	13	2	4
Erwinia phage vB_EamP-L1	13	0	7
Erwinia phage phiEa100	13	1	0
Bacillus phage Zuko	13	1	2
Beihai picor0-like virus 119	13	0	1
Erinnyis ello granulovirus	13	0	7
Elephantid betaherpesvirus 1	13	56	15
Equid alphaherpesvirus 1	13	2	10
Skunkpox virus	13	3	12
Parapoxvirus of red deer in New Zealand	13	16	15
Ca0rypox virus	13	38	20
Yellowstone lake mimivirus	13	6	10
Invertebrate iridescent virus 30	13	5	0
Pseudomo0s phage OBP	12	4	11
Clostridium phage phiCT9441A	12	0	3
Aeromo0s phage PX29	12	6	13
Escherichia virus C40	12	0	0
Escherichia virus QL01	12	0	0
Serratia virus CHI14	12	3	2
Erwinia virus Risingsun	12	4	9
Rhodobacter phage RcapNL	12	2	4
Mycobacterium phage Pari	12	0	0
Gordonia virus OneUp	12	10	3
Mycobacterium virus Bongo	12	0	1
Vibrio virus MAR10	12	0	10
Pelagibacter phage HTVC011P	12	0	5
Salmonella phage BP12A	12	0	4
Pseudomo0s phage PA11	12	2	2
Burkholderia virus DC1	12	0	13
Lactococcus virus KSY1	12	0	19
Bacillus virus Deepblue	12	0	6
Northern cereal mosaic cytorhabdovirus	12	0	6
Tomato aspermy virus	12	1	5
Micromo0s pusilla virus 12T	12	3	6
Paramecium bursaria Chlorella virus AR158	12	13	17
Phormidium phage MIS-PhV1A	12	1	11
Choristoneura rosacea0 nucleopolyhedrovirus	12	5	5
Saimiriine betaherpesvirus 4	12	3	16
Murid betaherpesvirus 1	12	27	6
Tupaiid betaherpesvirus 1	12	4	9
Murid gammaherpesvirus 4	12	1	4
Haliotid herpesvirus 1	12	2	4
Ectromelia virus	12	0	12
Cowpox virus	12	3	7
Pigeonpox virus	12	4	10
Pteropox virus	12	5	5
Mythim0 separata entomopoxvirus	12	1	1
Salmon gill poxvirus	12	5	3
Lymphocystis disease virus - isolate Chi0	12	1	2
Infectious spleen and kidney necrosis virus	12	2	5
Invertebrate iridovirus 22	12	0	0
Enterobacteria phage phi92	11	53	3
Vibrio phage henriette 12B8	11	0	9
Salmonella phage ST64B	11	0	16
Escherichia phage UFV-AREG1	11	0	58
Escherichia virus CC31	11	3	3
Shigella virus SP18	11	0	2
Aeromo0s virus Aes12	11	0	5
Ralstonia virus RSF1	11	1	4
Erwinia virus EaH1	11	8	10
Clostridium phage c-st	11	59	5
Brucella phage BiPBO1	11	0	4
Arthrobacter phage vB_ArS-ArV2	11	1	6
Rhodococcus phage RRH1	11	0	5
Paenibacillus phage PG1	11	0	6
Yersinia phage phiR201	11	5	6
Mycobacterium phage PopTart	11	0	3
Mycobacterium virus Wee	11	0	0
Gordonia virus Smoothie	11	0	3
Mycobacterium virus Gaia	11	3	5
Rhodococcus virus RGL3	11	1	6
Streptomyces virus Scap1	11	2	0
Sphingobium virus Lacusarx	11	80	11
Escherichia phage P694	11	3	15
Sulfitobacter phage EE36phi1	11	1	7
Bacillus virus Bp8pC	11	114	10
Bacillus virus SPG24	11	0	0
Bacillus virus Shbh1	11	2	3
Klebsiella virus 0507KN21	11	1	19
Wenling picor0-like virus 8	11	2	4
Keuraliba ledantevirus	11	1	6
Gill-associated virus	11	1	5
Lambdi0 fiscellaria nucleopolyhedrovirus	11	27	18
Panine betaherpesvirus 2	11	10	13
Human betaherpesvirus 5	11	17	6
Human alphaherpesvirus 1	11	3	4
Human alphaherpesvirus 2	11	7	6
Rhinolophus gammaherpesvirus 1	11	3	6
Goatpox virus	11	28	1
Invertebrate iridovirus 25	11	8	4
Spodoptera frugiperda ascovirus 1a	11	3	5
Dioscorea bacilliform TR virus	11	0	0
Gokushoviri0e Bog5712_52	11	0	7
Erwinia phage vB_EamM_EarlPhillipIV	10	4	6
Serratia phage PS2	10	1	4
Escherichia virus E112	10	0	0
Erwinia virus Ea214	10	0	4
Shigella virus Sf14	10	0	14
Pseudomo0s phage PaoP5	10	0	0
Bacillus virus SP15	10	16	3
Lactococcus phage 4268	10	2	1
Lactococcus phage phiL47	10	0	6
Salmonella phage SPN3UB	10	2	15
Mycobacterium phage Adzzy	10	1	17
Mycobacterium virus Saintus	10	1	0
Mycobacterium virus Pipefish	10	2	0
Mycobacterium virus Pixie	10	0	4
Streptomyces virus Hydra	10	0	0
Staphylococcus phage SPbeta-like	10	1	7
Mycobacterium virus Send513	10	2	6
Gordonia virus Britbrat	10	1	3
Sinorhizobium phage PBC5	10	42	7
Rhodoferax phage P26218	10	2	21
Bacillus virus BM15	10	1	1
Staphylococcus virus SA11	10	0	2
Brazilian mammare0virus	10	0	1
Dulcamara mottle virus	10	0	5
Bastrovirus BAS-2	10	0	4
Lymantria xyli0 nucleopolyhedrovirus	10	6	9
Spodoptera frugiperda granulovirus	10	2	0
Diatraea saccharalis granulovirus	10	1	1
Aotine betaherpesvirus 1	10	6	16
Murid betaherpesvirus 8	10	9	9
Papiine alphaherpesvirus 2	10	0	5
Suid alphaherpesvirus 1	10	32	9
Columbid alphaherpesvirus 1	10	10	2
Bovine papular stomatitis virus	10	1	14
Adoxophyes honmai entomopoxvirus	10	1	4
Cherax quadricari0tus iridovirus	10	0	8
Tunisvirus	10	6	13
Lambdapapillomavirus 5	10	0	4
Acidianus tailed spindle virus	10	3	13
Rhizobium phage vB_RleM_PPF1	9	3	5
Bdellovibrio phage phi1422	9	1	5
Acinetobacter phage Ac42	9	0	10
Citrobacter phage Margaery	9	0	3
Klebsiella virus KP27	9	0	0
Escherichia virus FV3	9	0	2
Clostridium phage phiCDHM19	9	0	13
Vibrio virus pTD1	9	0	3
Vibrio virus VP4B	9	4	3
Burkholderia virus phiE255	9	2	7
Acinetobacter virus AbP2	9	0	0
Pseudomo0s virus PMW	9	4	11
Mycobacterium phage DS6A	9	1	4
Colwellia phage 9A	9	3	3
Mycobacterium phage 40AC	9	0	6
Mycobacterium phage Phantastic	9	0	0
Mycobacterium phage Makemake	9	0	7
Mycobacterium phage 39HC	9	0	0
Escherichia virus K1G	9	0	0
Streptococcus phage 20617	9	0	7
Rhodococcus phage CosmicSans	9	0	5
Gordonia virus Bantam	9	2	9
Clavibacter virus CN1A	9	0	0
Pantoea virus Vid5	9	0	1
Gordonia virus Brandonk123	9	3	6
Streptomyces virus Bing	9	10	8
Tsukamurella virus TIN2	9	2	4
Enterobacter phage phiEap-1	9	1	2
Cellulophaga phage phi14:2	9	10	5
Staphylococcus phage SLPW	9	0	1
Escherichia virus APEC5	9	0	2
Bordetella virus BPP1	9	10	54
Bacillus phage Nemo	9	0	9
Bacillus virus B4	9	3	7
Bacillus virus Bigbertha	9	2	6
Bacillus virus Moonbeam	9	4	6
Oxbow orthohantavirus	9	0	5
Nephila clavipes virus 2	9	3	22
Mahlapitsi orthoreovirus	9	0	0
Halovirus HCTV-5	9	0	2
Leptopili0 boulardi filamentous virus	9	0	2
Peridroma alphabaculovirus	9	19	11
Agrotis ipsilon multiple nucleopolyhedrovirus	9	0	5
Xestia c-nigrum granulovirus	9	6	0
Suid betaherpesvirus 2	9	0	4
Leporid alphaherpesvirus 4	9	2	2
Cyprinid herpesvirus 1	9	7	12
Ostreid herpesvirus 1	9	2	3
Bufonid herpesvirus 1	9	3	21
Monkeypox virus	9	47	10
NY_014 poxvirus	9	5	11
Yaba monkey tumor virus	9	0	3
Mule deerpox virus	9	2	3
Anomala cuprea entomopoxvirus	9	27	5
Singapore grouper iridovirus	9	1	5
Sea lion mastadenovirus A	9	34	4
Drosophila innubila nudivirus	9	2	1
Sea otter parvovirus 1	9	0	1
Torque teno midi virus 14	9	1	0
Circoviridae 14 LDMD-2013	9	0	3
Pongo abelii polyomavirus 1	9	0	0
Pseudoalteromo0s phage H101	8	3	4
Vibrio phage X29	8	0	0
Proteus phage vB_PmiM_Pm5461	8	35	7
Escherichia virus HY01	8	0	2
Escherichia virus JS10	8	0	4
Escherichia virus VR7	8	1	4
Klebsiella virus PKO111	8	0	10
Burkholderia phage KS5	8	0	1
Ralstonia virus RSA1	8	56	20
Aeromo0s virus phiO18P	8	0	4
Erwinia virus Desertfox	8	49	13
Vibrio virus VP882	8	1	2
Vibrio phage SIO-2	8	2	3
Enterococcus phage vB_EfaS_IME197	8	1	1
Mycobacterium virus Baee	8	1	5
Rhizobium phage RHEph10	8	2	8
Escherichia virus Eb49	8	61	6
Mycobacterium virus Larva	8	1	0
Pseudomo0s virus PAE1	8	0	10
Bacillus virus SPbeta	8	0	1
Bacillus virus Curly	8	1	0
Staphylococcus phage StauST398-5	8	0	0
Mycobacterium virus Sbash	8	1	12
Pseudomo0s virus PaMx11	8	2	10
Strepomyces virus Drgrey	8	5	0
Arthrobacter virus Mudcat	8	4	0
Brevibacillus virus Jenst	8	2	7
Mycobacterium virus Wildcat	8	4	4
Gordonia virus Woes	8	1	6
Stenotrophomo0s virus DLP5	8	5	10
Cyanophage 0TL1A-7	8	3	0
Vibrio phage N4	8	1	0
Salinivibrio phage CW02	8	0	5
Cellulophaga phage phi18:3	8	0	1
Weissella phage phiYS61	8	0	0
Escherichia virus Septima11	8	2	1
Phormidium virus WMP3	8	0	7
Hamiltonella virus APSE1	8	0	0
Enterococcus virus EFLK1	8	5	0
Dickeya virus RC2014	8	5	5
Salmonella virus 38	8	2	0
Sanxia water strider virus 6	8	1	2
Pepper chlorotic spot virus	8	5	8
High Plains wheat mosaic emaravirus	8	0	5
Wild potato mosaic virus	8	0	0
Hydrangea chlorotic mottle virus	8	0	4
Yellowtail ascites virus	8	1	1
Metallosphaera turreted icosahedral virus	8	0	1
Spodoptera litura nucleopolyhedrovirus	8	49	8
Clanis bilineata nucleopolyhedrovirus	8	3	5
Mythim0 unipuncta nucleopolyhedrovirus	8	65	7
Orgyia leucostigma nucleopolyhedrovirus	8	51	2
Operophtera brumata nucleopolyhedrovirus	8	3	2
Spodoptera exigua multiple nucleopolyhedrovirus	8	12	6
Orgyia pseudotsugata multiple nucleopolyhedrovirus	8	2	5
Epinotia aporema granulovirus	8	4	2
Phthorimaea operculella granulovirus	8	1	9
Clostera a0stomosis granulovirus A	8	7	5
Neodiprion abietis NPV	8	1	1
Neodiprion lecontei nucleopolyhedrovirus	8	1	15
Cynomolgus cytomegalovirus	8	57	4
Macropodid alphaherpesvirus 1	8	5	7
Saimiriine alphaherpesvirus 1	8	0	15
Saimiriine gammaherpesvirus 2	8	31	5
Alcelaphine gammaherpesvirus 1	8	140	3
Equid gammaherpesvirus 2	8	8	5
Volepox virus	8	2	9
Murmansk poxvirus	8	0	0
Scale drop disease virus	8	39	1
Invertebrate iridescent virus 3	8	7	10
Invertebrate iridescent virus 6	8	2	3
Okra leaf curl India virus	8	0	7
Oryctes rhinoceros nudivirus	8	2	1
Microplitis demolitor bracovirus	8	0	3
Hyposoter fugitivus ichnovirus	8	67	9
Gokushoviri0e GNX3R	8	1	4
Sulfolobus virus STSV1	8	3	10
Musca hytrovirus	8	4	2
Vibrio phage vB_VchM-138	7	0	7
Vibrio phage CP-T1	7	1	2
Escherichia virus VR5	7	3	4
Escherichia virus ECD7	7	0	0
Salmonella phage vB_SnwM_CGG4-1	7	12	3
Klebsiella virus JD18	7	0	4
Mannheimia phage vB_MhM_587AP1	7	0	0
Salmonella virus SSE121	7	40	0
Escherichia virus CVM10	7	0	5
Pseudomo0s virus PA10	7	0	0
Lactobacillus phage LL-H	7	1	0
Loktanella phage pCB2051-A	7	1	3
Idiomari0ceae phage 1N2-2	7	0	3
Vibrio phage pYD21-A	7	3	2
Pseudomo0s phage MD8	7	0	4
Pseudomo0s phage phiPSA1	7	1	8
Gordonia phage Terapin	7	2	5
Clostridium phage phiCD111	7	0	1
Gordonia phage Lucky10	7	34	32
Mycobacterium phage Dori	7	2	2
Rhodococcus phage REQ1	7	1	6
Geobacillus virus E3	7	0	2
Cyanophage PSS2	7	1	4
Mannheimia phage vB_MhS_535AP2	7	0	4
Mycobacterium phage Sheen	7	0	7
Mycobacterium phage Blue7	7	0	0
Mycobacterium virus Bxz2	7	0	5
Mycobacterium virus Zema0r	7	0	5
Caulobacter virus Magneto	7	0	0
Mycobacterium phage Brocalys	7	0	7
Mycobacterium virus Ibhubesi	7	1	0
Burkholderia virus phi1026b	7	4	0
Mycobacterium virus Littlee	7	0	2
Propionibacterium virus P105	7	3	2
Providencia phage Redjac	7	0	1
Bacillus virus Stills	7	44	2
Mycobacterium virus Che9c	7	61	5
Propionibacterium virus E6	7	0	6
Mycobacterium virus Hawkeye	7	0	3
Proteus phage VB_PmiS-Isfahan	7	0	3
Microbacterium virus Hamlet	7	1	0
Staphylococcus phage SMSAP5	7	0	0
Vibrio virus JSF10	7	3	0
Rhodobacter virus RcCronus	7	0	1
Synechococcus phage S-CBP2	7	0	6
Alteromo0s phage vB_AmaP_AD45-P1	7	1	2
Cellulophaga phage phi46:3	7	39	13
Salmonella phage vB_SemP_Emek	7	2	0
Achromobacter virus JWAlpha	7	3	10
Escherichia virus Pollock	7	0	1
Pseudomo0s virus Bjorn	7	2	4
Bacillus virus Bc431	7	47	2
Bacillus virus Bcp1	7	12	3
Bacillus phage Belinda	7	0	1
Bacillus virus SIOphi	7	0	6
Staphylococcus virus Twort	7	1	6
Bacillus virus Camphawk	7	0	15
Brochothrix virus A9	7	2	7
Lactobacillus virus LP65	7	2	5
Shigella virus AG3	7	29	20
Serratia virus MAM1	7	5	3
Wuhan Tick Virus 1	7	1	0
Psittaciform 1 orthobor0virus	7	3	32
Grapevine virus A	7	1	3
Botrytis virus F	7	0	1
Car0tion cryptic virus 3	7	1	0
Heterosigma akashiwo virus 01	7	5	3
Cordoba virus	7	1	2
Halhan virus 3	7	0	1
Apocheima cinerarium nucleopolyhedrovirus	7	38	2
Euproctis pseudoconspersa nucleopolyhedrovirus	7	100	1
Epiphyas postvitta0 nucleopolyhedrovirus	7	3	0
Urbanus proteus nucleopolyhedrovirus	7	7	3
Macacine betaherpesvirus 3	7	56	6
Elephant endotheliotropic herpesvirus 5	7	7	5
Macacine betaherpesvirus 9	7	0	2
Human betaherpesvirus 7	7	2	0
Meleagrid alphaherpesvirus 1	7	78	6
Gallid alphaherpesvirus 3	7	7	3
Psittacid alphaherpesvirus 1	7	1	8
Gallid alphaherpesvirus 1	7	39	8
Testudinid herpesvirus 3	7	3	3
Macacine gammaherpesvirus 5	7	35	12
Suid gammaherpesvirus 3	7	1	0
Human gammaherpesvirus 4	7	12	5
Ranid herpesvirus 2	7	7	4
Ictalurid herpesvirus 1	7	7	8
Myxoma virus	7	1	1
Molluscum contagiosum virus	7	2	0
Eptesipox virus	7	1	6
Invertebrate iridescent virus 22	7	24	9
Bat mastadenovirus C	7	2	9
Tomato leaf distortion virus	7	0	0
Limeum africanum associated virus	7	1	1
Gokushoviri0e GAIR4	7	0	2
Haloarcula hispanica icosahedral virus 2	7	0	1
Vibrio phage PWH3a-P1	6	4	8
Xanthomo0s phage vB_XveM_DIBBI	6	62	6
Bacillus phage 0305phi8-36	6	6	7
Salmonella phage 19	6	77	10
Halocynthia phage JM-2012	6	3	11
Rhizobium phage RR1-B	6	0	3
Halovirus HRTV-7	6	3	0
Halovirus HSTV-2	6	0	28
Escherichia virus HP3	6	0	0
Escherichia virus VR26	6	0	6
Escherichia virus VR20	6	2	4
Escherichia virus RB49	6	2	4
Enterobacter virus Eap3	6	0	5
Cronobacter virus CR3	6	0	5
Escherichia virus 4MG	6	1	11
Salmonella virus BPS17W1	6	0	5
Erwinia virus Ea35-70	6	0	1
Arthrobacter virus Brent	6	0	0
Klebsiella virus JD001	6	0	3
Arthrobacter virus Colucci	6	3	3
Salmonella virus Marshall	6	0	0
Pseudomo0s virus Psa374	6	5	3
Pseudomo0s virus G1	6	0	0
Pseudomo0s virus KIL4	6	2	3
Pseudomo0s virus EL	6	1	2
Clostridium phage phiCD211	6	0	1
Cronobacter phage phiES15	6	0	4
Streptococcus phage Str-PAP-1	6	1	0
Enterococcus phage phiFL4A	6	0	1
Gordonia phage GRU1	6	0	5
Rhodobacter phage RcapMu	6	0	2
Pseudomo0s phage JBD44	6	0	4
Lactococcus phage ul36	6	32	1
Gordonia phage UmaThurman	6	56	8
Burkholderia phage BcepGomr	6	4	1
Mycobacterium phage Mulciber	6	3	0
Mycobacterium virus L5	6	0	4
Mycobacterium virus Bane1	6	0	2
Mycobacterium virus Rosebush	6	0	0
Klebsiella virus KP36	6	0	0
Mycobacterium phage Daenerys	6	0	0
Pseudomo0s virus Kakheti25	6	0	1
Mycobacterium virus Thibault	6	0	0
Mycobacterium phage PegLeg	6	2	0
Pseudomo0s virus LKO4	6	0	0
Streptococcus phage YMC-2011	6	0	0
Streptococcus virus phiAbc2	6	0	1
Streptococcus virus Sfi19	6	0	4
Mycobacterium virus Plot	6	7	0
Mycobacterium virus Butters	6	0	4
Enterococcus phage vB_EfaS_IME198	6	1	0
Arthrobacter virus Captnmurica	6	1	4
Streptomyces virus phiC31	6	2	0
Thermus virus P23-45	6	2	5
Mycobacterium phage Dylan	6	0	0
Paenibacillus virus Tripp	6	0	36
Mycobacterium virus Muddy	6	49	2
Gordonia virus Yvonnetastic	6	2	1
Gordonia virus BetterKatz	6	2	5
Citrobacter phage SH4	6	1	0
Pseudomo0s virus VSW3	6	2	0
uncultured crAssphage	6	0	2
Erwinia phage vB_EamP-S6	6	3	12
Pseudomo0s phage AF	6	0	4
Pelagibacter phage HTVC010P	6	2	2
Vibrio phage CHOED	6	0	2
Shigella virus Sf6	6	0	0
Escherichia virus 24B	6	0	0
Escherichia phage TL-2011b	6	0	0
Myxococcus virus Mx8	6	0	6
Bacillus virus CP51	6	2	4
Bacillus virus JL	6	0	3
Serratia virus IME250	6	1	32
Erwinia virus Ea2809	6	0	9
Beihai shrimp virus 2	6	0	3
Hubei toti-like virus 21	6	0	1
Wongabel hapavirus	6	0	2
Beihai yingvirus	6	0	1
Simbu orthobunyavirus	6	0	0
Anopheles A orthobunyavirus	6	0	0
Lasius niger virus 1	6	0	0
Impatiens flower break virus	6	1	0
Scotophilus bat coro0virus 512	6	1	0
Actinidia seed-borne latent virus	6	1	3
Hepacivirus M	6	0	0
Persea america0 chrysovirus	6	0	0
Colletotrichum fructicola chrysovirus 1	6	1	0
Brassica yellows virus	6	0	3
Feldmannia species virus	6	6	3
Halovirus HCTV-1	6	3	6
Aeropyrum pernix spindle-shaped virus 1	6	2	0
Thysanoplusia orichalcea nucleopolyhedrovirus	6	2	3
Choristoneura fumifera0 DEF multiple nucleopolyhedrovirus	6	1	0
Spodoptera frugiperda multiple nucleopolyhedrovirus	6	1	1
Cydia pomonella granulovirus	6	94	4
Mythim0 unipuncta granulovirus B	6	2	0
Human betaherpesvirus 6B	6	3	2
Caviid betaherpesvirus 2	6	2	10
Felid alphaherpesvirus 1	6	3	10
Equid alphaherpesvirus 4	6	4	1
Equid alphaherpesvirus 9	6	1	4
Sphenicid alphaherpesvirus 1	6	28	7
Ranid herpesvirus 3	6	4	7
Choristoneura rosacea0 entomopoxvirus	6	0	1
Human mastadenovirus G	6	0	0
Cacao swollen shoot Gha0 M virus	6	1	4
Tipula oleracea nudivirus	6	8	3
Bat associated circovirus 7	6	1	4
Sulfolobus monocaudavirus SMV2	6	2	0
Vibrio phage ICP1	5	2	6
Pectobacterium phage ZF40	5	2	0
Clostridium phage phiMMP04	5	0	0
Lactobacillus phage KC5a	5	2	0
Shigella virus Shfl2	5	3	3
Vibrio virus ValKK3	5	0	3
Escherichia virus VR25	5	1	7
Burkholderia phage KL3	5	1	4
Salmonella phage RE-2010	5	1	6
Salmonella phage SEN1	5	0	20
Pseudomo0s virus phiCTX	5	1	3
Escherichia virus HY02	5	0	0
Citrobacter virus Moogle	5	0	4
Shigella virus Sf17	5	0	21
Enterobacter phage Arya	5	0	4
Aeromo0s virus 31	5	0	0
Arthrobacter virus Sonny	5	0	0
Pectobacterium phage PEAT2	5	0	3
Pseudomo0s virus DL60	5	0	0
Pseudomo0s virus F8	5	0	0
Arthrobacter virus ArV1	5	0	1
Burkholderia virus BcepMu	5	1	20
Pseudomo0s phage phi297	5	0	11
Salmonella phage vB_SosS_Oslo	5	0	1
Lactobacillus phage A2	5	0	2
Lactobacillus phage JCL1032	5	0	6
Lactobacillus phage phiPYB5	5	3	0
Listeria phage P35	5	1	2
Lactobacillus phage phiadh	5	1	1
Mycobacterium phage Sparky	5	2	4
Ruegeria phage DSS3-P1	5	1	5
Pseudomo0s phage PS-1	5	3	3
Rhodococcus phage ReqiDocB7	5	2	0
Achromobacter phage phiAxp-1	5	2	1
Acinetobacter phage IME_AB3	5	0	14
Enterobacteria phage BP-4795	5	0	0
Enterobacterial phage mEp213	5	0	2
Mycobacterium phage Piro94	5	0	0
Mycobacterium phage Loser	5	0	8
Mycobacterium phage Jobu08	5	0	0
Mycobacterium phage Papez	5	0	0
Mycobacterium virus Turbido	5	1	6
Mycobacterium virus Arturo	5	0	0
Mycobacterium virus Vincenzo	5	1	6
Escherichia virus Rogue1	5	0	0
Salmonella phage phSE-2	5	0	0
Klebsiella virus Sugarland	5	1	2
Mycobacterium phage Bipolar	5	3	1
Mycobacterium phage Mufasa	5	0	2
Mycobacterium virus Jaws	5	0	0
Salmonella phage vB_SenS-Ent3	5	0	3
Mycobacterium virus Omega	5	27	0
Arthrobacter virus Galaxy	5	0	0
Bacillus virus Finn	5	0	6
Staphylococcus phage IME-SA4	5	0	2
Staphylococcus phage phiBU01	5	0	0
Mycobacterium virus Donovan	5	0	0
Xanthomo0s virus OP1	5	0	1
Pseudomo0s virus D3	5	0	1
Bacillus virus IEBH	5	0	1
Mycobacterium phage Troll4	5	1	7
Staphylococcus virus SEP9	5	0	6
Mycobacterium virus Patience	5	2	2
Burkholderia virus AH2	5	1	3
Corynebacterium virus P1201	5	51	3
Pectobacterium virus My1	5	0	3
Mesorhizobium phage vB_MloP_Lo5R7ANS	5	3	4
Citrobacter phage SH2	5	0	0
Klebsiella virus K11	5	0	0
Vibrio phage VvAW1	5	2	0
Thalassomo0s phage BA3	5	1	1
Du0liella viridis virus SI2	5	1	0
Dinoroseobacter virus DFL12	5	3	3
Shigella virus 7502Stx	5	0	0
Burkholderia virus BcepC6B	5	1	6
Helicobacter virus KHP40	5	1	0
Bacillus phage SalinJah	5	0	4
Bacillus virus Spock	5	2	2
Bacillus virus NIT1	5	1	0
Bacillus phage Eldridge	5	1	5
Enterococcus virus ECP3	5	1	8
Lactobacillus phage LfeInf	5	23	6
Salmonella virus SKML39	5	6	5
Nitrincola phage 1M3-16	5	10	3
Beihai picor0-like virus 82	5	2	20
Wenzhou shrimp virus 4	5	0	0
Wenzhou picor0-like virus 4	5	85	3
Hubei picor0-like virus 50	5	1	2
Changjiang picor0-like virus 6	5	0	0
Wuhan heteroptera virus 3	5	0	1
Wenzhou 0r0-like virus 2	5	0	1
Avian avulavirus 4	5	1	3
Sclerotinia sclerotimo0virus	5	3	3
Nyando orthobunyavirus	5	0	0
Wenzhou Shrimp Virus 1	5	0	4
Pidgey pidchovirus	5	0	2
Petunia chlorotic mottle virus	5	0	1
Formica exsecta virus 2	5	0	0
Peru tomato mosaic virus	5	0	0
Habe0ria mosaic virus	5	1	1
Bat coro0virus 1A	5	0	1
Bat coro0virus	5	3	1
Betaarterivirus chinrav 1	5	0	1
Rice black streaked dwarf virus	5	0	0
Aquareovirus E	5	1	2
Lutzomyia reovirus 1	5	0	2
Apoi virus	5	0	2
Cryphonectria nitschkei chrysovirus 1	5	1	0
Camponotus yamaokai virus	5	0	0
Norwalk virus	5	1	2
Groundnut rosette virus	5	0	0
Ceratobasidium endor0virus G	5	0	1
Pea early-browning virus	5	0	1
Phytophthora infestans R0 virus 4	5	0	0
Culex mononega-like virus 2	5	0	6
Spodoptera litura nucleopolyhedrovirus II	5	19	1
Malacosoma neustria nucleopolyhedrovirus	5	1	2
Antheraea pernyi nucleopolyhedrovirus	5	18	2
Agrotis segetum nucleopolyhedrovirus B	5	3	5
Sucra jujuba nucleopolyhedrovirus	5	2	3
Bombyx mori nucleopolyhedrovirus	5	1	2
Trichoplusia ni single nucleopolyhedrovirus	5	2	1
Spodoptera littoralis nucleopolyhedrovirus	5	0	1
Oxyplax ochracea nucleopolyhedrovirus	5	0	2
Chrysodeixis includens nucleopolyhedrovirus	5	8	4
Hyphantria cunea nucleopolyhedrovirus	5	25	1
Clostera a0stomosis granulovirus B	5	0	8
Helicoverpa armigera granulovirus	5	5	18
Mythim0 unipuncta granulovirus A	5	0	0
Culex nigripalpus nucleopolyhedrovirus	5	1	3
Bovine alphaherpesvirus 5	5	1	4
Bovine gammaherpesvirus 6	5	10	10
Ovine gammaherpesvirus 2	5	2	4
Ranid herpesvirus 1	5	44	8
Squirrelpox virus Berlin_2015	5	1	7
Seal parapoxvirus	5	2	4
Fowlpox virus	5	2	7
Ta0pox virus	5	3	5
Rabbit fibroma virus	5	50	2
European catfish virus	5	1	4
Common midwife toad virus	5	0	0
Anopheles minimus irodovirus	5	6	4
Invertebrate iridescent virus 31	5	1	6
Simian mastadenovirus H	5	1	0
Goose aviadenovirus A	5	0	0
Penguin siadenovirus A	5	0	3
Marseillevirus marseillevirus	5	1	4
Blueberry fruit drop associated virus	5	2	0
Desmodus rotundus endogenous retrovirus	5	0	0
Porcine bocavirus	5	0	0
Acerodon celebensis polyomavirus 1	5	0	0
Acidianus filamentous virus 8	5	0	2
Yellowstone Lake virophage 7	5	0	3
White spot syndrome virus	5	4	7
Rhizobium phage RR1-A	4	39	2
Deep-sea thermophilic phage D6E	4	3	6
Acinetobacter phage phiAC-1	4	1	2
Escherichia phage phAPEC8	4	7	0
Halovirus HRTV-8	4	2	7
Clostridium phage phiCT453B	4	0	0
Yersinia virus D1	4	0	0
Citrobacter virus CF1	4	4	22
Escherichia virus JSE	4	0	0
Yersinia virus L413C	4	0	0
Salmonella virus PsP3	4	20	15
Escherichia virus P2	4	1	28
Cronobacter virus GAP31	4	1	11
Escherichia phage APCEc02	4	2	5
Escherichia virus slur16	4	2	0
Salmonella virus SP116	4	0	0
Escherichia virus SUSP1	4	0	0
Erwinia phage vB_EamM_Huxley	4	3	7
Mycobacterium virus Dandelion	4	5	0
Escherichia virus ECOO78	4	3	0
Campylobacter virus CP30A	4	4	0
Arthrobacter virus BarretLemon	4	1	4
Klebsiella virus KpV80	4	0	4
Halomo0s virus HAP1	4	0	7
Pseudomo0s virus VCM	4	1	2
Yersinia virus TG1	4	0	2
Aeromo0s virus 56	4	0	2
Lactobacillus phage phig1e	4	3	1
Gordonia phage GTE5	4	1	2
Klebsiella phage phiKO2	4	5	6
Lactococcus phage bIL311	4	1	0
Yersinia phage PY54	4	1	2
Listeria phage P40	4	8	2
Enterobacteria phage mEp237	4	0	1
Streptococcus phage phiARI0131-1	4	0	3
Clostridium phage vB_CpeS-CP51	4	0	2
Lactobacillus phage LfeSau	4	1	0
Lactobacillus phage Ldl1	4	2	3
Mycobacterium phage Adler	4	2	1
Gordonia phage CaptainKirk2	4	0	0
Tsukamurella phage TPA4	4	2	3
Gordonia phage GMA4	4	1	2
Paracoccus phage vB_PmaS-R3	4	0	2
Mycobacterium phage Iracema64	4	0	0
Mycobacterium phage Wheeler	4	0	0
Mycobacterium phage TheloniousMonk	4	0	0
Mycobacterium phage Nyxis	4	0	0
Mycobacterium virus Che12	4	0	4
Mycobacterium virus Timshel	4	0	1
Mycobacterium phage Archie	4	0	3
Mycobacterium virus Cooper	4	0	1
Escherichia virus Jk06	4	0	0
Klebsiella virus PKP126	4	0	0
Escherichia virus ADB2	4	0	0
Escherichia virus slur09	4	1	2
Mycobacterium phage Dante	4	0	0
Mycobacterium virus Dotproduct	4	0	0
Burkholderia virus phi6442	4	1	7
Mycobacterium phage Enkosi	4	0	2
Mycobacterium phage Murucutumbu	4	0	7
Mycobacterium phage ShedlockHolmes	4	2	0
Streptomyces virus ELB20	4	0	0
Enterobacter phage phiEap-2	4	29	2
Salmonella virus SP31	4	0	0
Stenotrophomo0s phage vB_SmaS-DLP_2	4	0	0
Pseudomo0s virus Ab26	4	0	0
Propionibacterium virus PHL071N05	4	0	0
Propionibacterium virus SKKY	4	0	4
Pseudomo0s virus PaMx25	4	0	1
Bacillus virus Slash	4	2	0
Propionibacterium virus Doucette	4	0	5
Lactococcus virus CB14	4	0	0
Gordonia virus Zirinka	4	0	0
Gordonia virus BaxterFox	4	0	0
Mycobacterium virus Skinnyp	4	0	0
Lactobacillus virus LLKu	4	1	1
Listeria virus PSA	4	1	0
Pseudomo0s virus PM105	4	0	0
Cellulophaga virus Cba121	4	1	1
Arthrobacteria virus Molivia	4	2	3
Pseudomo0s phage vB_PaeS_PAO1_Ab30	4	0	3
Geobacillus virus Tp84	4	1	3
Paracoccus virus Shpa	4	1	3
Flavobacterium virus 1H	4	0	0
Gordonia virus Sour	4	1	2
Gordonia virus Jumbo	4	0	2
Pelagibacter phage HTVC019P	4	2	14
Ralstonia phage RSJ2	4	2	0
Citrobacter phage phiCFP-1	4	0	0
Acinetobacter phage vB_ApiP_P2	4	0	2
Pseudomo0s phage phikF77	4	0	0
Pantoea virus Limelight	4	0	2
Synechococcus virus Syn5	4	0	2
Erwinia phage PEp14	4	2	0
Salmonella phage 7-11	4	2	1
Cronobacter phage vB_CsaP_GAP52	4	32	2
Burkholderia virus Bcepil02	4	0	1
Pseudomo0s virus Ab09	4	4	1
Enterococcus phage EF62phi	4	0	3
Salmonella phage g341c	4	0	3
Pseudomo0s virus H66	4	3	6
Pseudomo0s virus F116	4	0	0
Edwardsiella virus KF1	4	1	3
Erwinia virus Ea9-2	4	0	0
Pseudomo0s virus 119X	4	2	0
Bacillus virus JBP901	4	3	0
Bacillus virus Bastille	4	23	4
Bacillus virus HoodyT	4	0	0
Staphylococcus virus G15	4	0	0
Staphylococcus virus IPLAC1C	4	0	0
Listeria virus WIL1	4	0	0
Dickeya virus Limestone	4	2	0
Salmonella virus Det7	4	0	3
Beihai picor0-like virus 5	4	0	1
Sanxia sobemo-like virus 5	4	0	1
Wenzhou picor0-like virus 41	4	2	0
Wenzhou picor0-like virus 26	4	0	0
Wenling hepe-like virus 2	4	0	1
Hubei odo0te virus 4	4	0	3
Wuchan romanomermis nematode virus 1	4	0	1
Hubei lepidoptera virus 2	4	0	0
Hubei diptera virus 11	4	1	3
Wenzhou picor0-like virus 51	4	2	4
Changjiang 0r0-like virus 2	4	0	2
Changjiang picor0-like virus 14	4	1	1
Ikoma lyssavirus	4	0	2
Puerto Almendras almendravirus	4	1	0
Pike fry sprivivirus	4	0	2
Lone Star virus	4	1	1
Influenza A virus	4	25	4
Aimelvirus 2	4	0	0
Enterovirus L	4	0	0
Kunsagivirus C	4	0	0
Grapevine fabavirus	4	0	0
Bellflower vein chlorosis virus	4	0	0
Tobacco etch virus	4	0	3
Can0 yellow streak virus	4	0	0
Murine coro0virus	4	0	3
Avian coro0virus	4	0	2
Southwest baboon virus 1	4	0	0
Alphamesonivirus 1	4	3	2
Mammalian orthoreovirus	4	0	0
Reptilian orthoreovirus	4	2	0
Southern rice black-streaked dwarf virus	4	0	0
Homalodisca vitripennis reovirus	4	0	3
Pegivirus F	4	0	0
Botryosphaeria dothidea chrysovirus	4	0	0
Tobacco virus 1	4	1	0
Helminthosporium victoriae virus 190S	4	5	2
Sapporo virus	4	0	1
Rabbit hemorrhagic disease virus	4	0	1
Strawberry polerovirus 1	4	0	0
Mamastrovirus 2	4	0	1
Ostreococcus mediterraneus virus 1	4	3	2
Ostreococcus tauri virus 2	4	0	8
Halorubrum phage CGphi46	4	1	0
Phormidium phage MIS-PhV1B	4	1	4
Pythium polare bunya-like R0 virus 1	4	0	0
Mamestra configurata nucleopolyhedrovirus A	4	2	3
Autographa californica multiple nucleopolyhedrovirus	4	0	3
Catopsilia pomo0 nucleopolyhedrovirus	4	60	5
Lonomia obliqua nucleopolyhedrovirus	4	0	1
Perigonia lusca nucleopolyhedrovirus	4	29	5
Artogeia rapae granulovirus	4	1	0
Spodoptera litura granulovirus	4	37	2
Plutella xylostella granulovirus	4	5	7
Murine roseolovirus	4	6	0
Human betaherpesvirus 6A	4	1	4
Fruit bat alphaherpesvirus 1	4	5	5
Macacine alphaherpesvirus 1	4	3	3
Bovine alphaherpesvirus 1	4	46	0
Eptesicus fuscus gammaherpesvirus	4	0	2
Callitrichine gammaherpesvirus 3	4	1	4
Sea otter poxvirus	4	31	0
Raccoonpox virus	4	5	1
Flamingopox virus FGPVKD09	4	2	11
Penguinpox virus	4	0	3
Swinepox virus	4	2	0
Choristoneura biennis entomopoxvirus	4	1	9
Short-finned eel ra0virus	4	2	8
Human mastadenovirus F	4	0	2
Bat mastadenovirus A	4	0	6
Simian mastadenovirus E	4	2	0
Bat mastadenovirus F	4	0	5
Bat mastadenovirus G	4	0	1
Simian mastadenovirus I	4	0	1
Duck aviadenovirus B	4	0	1
Fowl aviadenovirus C	4	0	10
Psittacine atadenovirus A	4	1	0
Chipapillomavirus 3	4	0	0
Rhopapillomavirus 2	4	0	0
Cacao swollen shoot CE virus	4	0	3
Angelica bushy stunt virus	4	0	1
Murine leukemia virus	4	0	0
Bovine leukemia virus	4	0	1
Esparto virus	4	3	4
Kallithea virus	4	1	4
Pe0eus monodon nudivirus	4	1	3
Torque teno virus 5	4	0	0
Circoviridae 8 LDMD-2013	4	0	2
Avon-Heathcote Estuary associated circular virus 1	4	0	0
Acidianus two-tailed virus	4	3	3
Acidianus rod-shaped virus 2	4	0	0
Glossi0 hytrovirus	4	0	4
Acidianus spindle-shaped virus 1	4	0	5
Mimivirus-dependent virus Zamilon	4	0	1
Faba bean yellow leaf virus	4	0	2
Enterobacteria phage phiEcoM-GJ1	3	0	1
Psychrobacter phage pOW20-A	3	0	2
Aurantimo0s phage AmM-1	3	2	3
Shewanella sp. phage 1/41	3	0	0
Pectobacterium phage PM1	3	0	2
Lactobacillus prophage Lj771	3	0	0
Escherichia phage Lw1	3	8	0
Escherichia virus APCEc01	3	0	0
Escherichia virus JS09	3	0	0
Burkholderia phage ST79	3	0	4
Cronobacter virus PBES02	3	0	4
Campylobacter virus Los1	3	3	4
Burkholderia virus BcepF1	3	1	0
Arthrobacter virus Tri0	3	1	0
Escherichia virus ECML4	3	0	0
Pseudomo0s virus PAKP3	3	0	12
Staphylococcus phage StB20-like	3	1	1
Lactococcus phage bIL286	3	1	0
Streptomyces phage SF3	3	1	7
Gordonia phage GTE8	3	4	0
Bacteroides phage B40-8	3	0	5
Methanobacterium phage psiM2	3	1	4
Verrucomicrobia phage P8625	3	0	2
Bacillus phage phi4B1	3	0	1
Lactococcus phage P087	3	1	2
Lactococcus phage bIL312	3	0	0
Streptomyces phage phiSASD1	3	1	5
Streptomyces phage VWB	3	5	2
Bacillus phage phIS3501	3	0	6
Azospirillum phage Cd	3	0	2
Enterococcus phage EFC-1	3	0	1
Ralstonia phage RS138	3	1	5
Streptococcus phage 5093	3	14	0
Lactococcus phage 949	3	37	3
Gordonia phage Phi0lly	3	1	8
Pseudomo0s phage phi2	3	0	3
Vibrio phage SHOU24	3	1	1
Lactococcus phage P092	3	0	2
Xanthomo0s phage Xp15	3	0	1
Planktothrix phage PaV-LD	3	4	1
Lactococcus phage PLgT-1	3	0	0
Staphylococcus phage 2638A	3	2	5
Mycobacterium phage EvilGenius	3	1	1
Mycobacterium phage Echild	3	0	2
Mycobacterium phage EagleEye	3	0	3
Mycobacterium phage Phlei	3	1	2
Mycobacterium virus Pukovnik	3	1	4
Mycobacterium virus Trixie	3	1	1
Mycobacterium virus SWU1	3	0	0
Mycobacterium virus Stinger	3	0	0
Mycobacterium virus Adawi	3	32	2
Caulobacter virus Karma	3	3	20
Enterobacteria phage vB_EcoS_NBD2	3	0	0
Escherichia virus DT57C	3	0	1
Mycobacterium phage Kratio	3	0	0
Mycobacterium phage OkiRoe	3	0	3
Streptomyces virus Caliburn	3	0	0
Salmonella virus SP101	3	0	1
Propionibacterium virus PHL025M00	3	0	2
Mycobacterium virus Predator	3	3	4
Mycobacterium virus Konstantine	3	0	0
Alphaproteobacteria virus phiJl001	3	2	2
Pseudomo0s virus MP1412	3	11	2
Salmonella phage BP12C	3	0	0
Enterobacter phage Enc34	3	0	0
Bacillus virus Stahl	3	0	1
Bacillus virus Staley	3	0	0
Xylella virus Sano	3	1	2
Salmonella phage Vi II-E1	3	1	1
Streptomyces virus YDN12	3	1	3
Staphylococcus phage StauST398-4	3	0	0
Propionibacterium virus B22	3	2	0
Lactococcus virus Sl4	3	0	2
Lactococcus virus ASCC191	3	0	0
Vibrio virus SSP002	3	3	0
Mycobacterium virus Brusacoram	3	0	0
Mycobacterium virus Phayonce	3	1	1
Mycobacterium virus Bignuz	3	0	6
Mycobacterium virus Papyrus	3	0	0
Pseudomo0s virus Ab18	3	1	0
Xanthomo0s virus Xp10	3	0	1
Lactobacillus virus Ld25A	3	0	0
Arthrobacter virus Wayne	3	1	0
Arthrobacter virus Pumancara	3	0	0
Arthrobacter virus HunterDalle	3	0	1
Arthrobacter virus Gordon	3	0	3
Salmonella virus 90	3	0	1
Escherichia virus HK544	3	0	0
Escherichia virus HK97	3	0	0
Escherichia virus 9g	3	0	4
Acinetobacter phage vB_AbaS_TRS1	3	0	4
Acinetobacter virus R3177	3	0	11
Gordonia virus Katyusha	3	0	0
Microbacterium virus Koji	3	0	1
Mycobacterium virus Brujita	3	1	3
Paenibacillus virus Vegas	3	1	0
Gordonia virus GAL1	3	2	0
Arthrobacter virus Tank	3	2	1
Microbacterium virus Dismas	3	0	0
Corynebacterium virus phi673	3	0	3
Corynebacterium virus Poushou	3	0	2
Synechococcus phage S-CBP42	3	0	7
Prochlorococcus phage P-GSP1	3	0	2
Escherichia phage phiKT	3	0	0
Yersinia phage phi80-18	3	0	2
Cyanophage 0TL2A-133	3	13	16
Salmonella phage Vi06	3	1	10
Yersinia phage vB_YenP_AP10	3	56	3
Escherichia virus T7	3	4	1
Escherichia phage ECBP5	3	0	0
Acinetobacter phage Petty	3	0	1
Acinetobacter phage vB_AbaP_AS12	3	1	0
Pseudomo0s phage phi-2	3	1	2
Pectobacterium phage PP16	3	0	5
Pectobacterium virus Peat1	3	0	11
Pectobacterium virus PP90	3	0	0
Xylella virus Prado	3	3	3
Xanthomo0s virus f30	3	0	0
Synechococcus virus P60	3	2	0
Sodalis phage phiSG1	3	0	4
Citrobacter phage CVT22	3	0	0
Pseudomo0s phage O4	3	0	1
Xanthomo0s citri phage CP2	3	0	2
Sulfitobacter phage NYA-2014a	3	0	0
Salmonella phage SPN9CC	3	0	0
Salmonella phage epsilon34	3	5	7
Salmonella virus HK620	3	0	0
Escherichia virus APEC7	3	0	0
Salmonella virus SPN1S	3	0	2
Bacillus virus Palmer	3	0	1
Pseudomo0s virus UFVP2	3	0	5
Pseudomo0s virus taber0rius	3	0	2
Roseobacter virus SIO1	3	3	4
Phormidium virus WMP4	3	0	0
Vibrio virus VC8	3	0	1
Bacillus virus CAM003	3	0	11
Enterococcus phage phiEF24C	3	1	0
Listeria virus LP083-2	3	0	0
Salmonella virus GG32	3	0	0
Hubei sobemo-like virus 20	3	0	0
Hubei myriapoda virus 4	3	0	1
Changjiang tombus-like virus 12	3	0	0
Wenzhou picor0-like virus 52	3	0	0
Beihai picor0-like virus 83	3	0	1
Wenzhou picor0-like virus 39	3	0	0
Beihai sea slater virus 3	3	52	0
Beihai picor0-like virus 40	3	0	0
Hubei virga-like virus 16	3	0	0
Hubei virga-like virus 7	3	0	1
Hubei dimarhabdovirus virus 3	3	0	0
Beihai sobemo-like virus 25	3	0	0
Beihai picor0-like virus 122	3	0	3
Wuhan cricket virus 2	3	0	0
Hubei virga-like virus 9	3	0	1
Wuhan heteroptera virus 1	3	0	0
Hubei odo0te virus 3	3	0	1
Osedax japonicus R0 virus 1	3	0	1
Walkabout Creek virus	3	12	5
Zahedan rhabdovirus	3	0	1
Malpais Spring vesiculovirus	3	0	0
Bovine fever ephemerovirus	3	0	1
Rice yellow stunt nucleorhabdovirus	3	0	4
Ekpoma 2 tibrovirus	3	0	0
Se0 Madureira sripuvirus	3	0	0
Itacaiu0s curiovirus	3	1	14
Moussa virus	3	0	1
Salem salemvirus	3	0	3
Avian avulavirus 12	3	1	4
Passeriform 1 orthobor0virus	3	1	2
Bundibugyo ebolavirus	3	1	5
Pteromalus puparum peropuvirus	3	0	0
Jamestown Canyon orthobunyavirus	3	0	0
Morogoro mammare0virus	3	0	0
Choclo orthohantavirus	3	0	0
Leopards Hill virus	3	0	1
Cardiovirus B	3	0	1
Cosavirus JMY-2014	3	0	1
Bat hepatovirus	3	1	0
Rice tungro spherical virus	3	0	0
Fritillary virus Y	3	0	0
Pepper vei0l mottle virus	3	0	0
Watermelon mosaic virus	3	48	0
Barley yellow mosaic virus	3	0	1
NL63-related bat coro0virus strain BtKYNL63-9b	3	0	2
Human coro0virus NL63	3	0	1
Middle East respiratory syndrome-related coro0virus	3	1	1
Alphamesonivirus 8	3	0	0
Melon yellowing-associated virus	3	0	3
Pea streak virus	3	0	0
Apple chlorotic leaf spot virus	3	0	1
Apricot vein clearing associated virus	3	1	3
Zygocactus virus X	3	0	0
Lolium latent virus	3	0	0
Aedes pseudoscutellaris reovirus	3	0	0
Eyach virus	3	1	0
Guangxi orbivirus	3	0	0
Great Island virus	3	0	0
Gadgets Gully virus	3	1	2
Kokobera virus	3	0	1
Mag0porthe oryzae chrysovirus 1	3	0	1
Helminthosporium victoriae 145S virus	3	3	6
Mag0porthe oryzae virus 3	3	0	3
Ustilaginoidea virens R0 virus 3	3	0	0
Culex tritaeniorhynchus totivirus	3	1	0
Calicivirus isolate TCG	3	1	1
Humulus japonicus latent virus	3	1	0
Rose spring dwarf-associated virus	3	0	0
Leek white stripe virus	3	0	2
Rhizoctonia solani endor0virus 1	3	0	2
Poa semilatent virus	3	0	0
Fusarium graminearum hypovirus 2	3	0	0
Gentian Kobu-sho-associated virus	3	1	1
Black currant leaf chlorosis associated virus	3	0	0
Halovirus HCTV-2	3	46	3
Pyrococcus abyssi virus 1	3	0	0
Sewage-associated circular D0 virus-21	3	0	0
McMurdo Ice Shelf pond-associated circular D0 virus-3	3	0	1
Varroa destructor virus 3	3	0	0
Birat0gar virus	3	0	0
Adoxophyes ora0 nucleopolyhedrovirus	3	3	5
Ectropis obliqua nucleopolyhedrovirus	3	2	4
Buzura suppressaria nucleopolyhedrovirus	3	1	1
Agrotis segetum nucleopolyhedrovirus A	3	4	5
Agrotis segetum granulovirus	3	27	5
C0phalocrocis medi0lis granulovirus	3	0	3
Cryptophlebia leucotreta granulovirus	3	2	32
Adoxophyes ora0 granulovirus	3	1	2
Ateline alphaherpesvirus 1	3	1	4
Cercopithecine alphaherpesvirus 9	3	0	4
Equid alphaherpesvirus 3	3	9	6
Ateline gammaherpesvirus 3	3	2	3
Human gammaherpesvirus 8	3	1	3
Bovine gammaherpesvirus 4	3	1	1
Macacine gammaherpesvirus 4	3	1	6
Ictalurid herpesvirus 2	3	1	6
Amsacta moorei entomopoxvirus	3	2	2
Epizootic haematopoietic necrosis virus	3	1	0
Invertebrate iridescent virus 9	3	17	6
Canine mastadenovirus A	3	2	0
Porcine mastadenovirus C	3	2	1
Bat mastadenovirus D	3	0	2
Squirrel mastadenovirus A	3	1	0
Human mastadenovirus B	3	0	2
Skua siadenovirus A	3	1	2
Ovine atadenovirus D	3	13	1
Gammapapillomavirus 6	3	0	0
Canine papillomavirus 22	3	0	1
Omegapapillomavirus 1	3	35	2
Rodent papillomavirus	3	0	1
Water chestnut soymovirus 1	3	1	0
Sida yellow mosaic Chi0 virus	3	27	0
Tomelloso virus	3	12	4
Rodent protoparvovirus 3	3	0	0
Slow loris parvovirus 1	3	0	3
Torque teno douroucouli virus	3	0	1
Chicken associated cyclovirus 1	3	0	1
Microviridae Fen685_11	3	0	0
Sulfolobus monocaudavirus SMV4	3	1	2
Marbled eel polyomavirus	3	0	0
Acidianus filamentous virus 9	3	1	0
Vibrio virus fs2	3	0	1
uncultured phage WW-0nB	3	0	1
Ctenophore-associated circular genome 3	3	0	1
Woodchuck hepatitis virus	3	0	1
Escherichia phage ECML-117	2	0	2
Agrobacterium phage 7-7-1	2	0	4
Bacillus phage BCD7	2	0	2
Enterobacteria phage phiP27	2	1	0
Lactobacillus phage phiAQ113	2	0	0
Iodobacteriophage phiPLPE	2	4	1
Escherichia virus HY03	2	0	3
Escherichia virus Ime09	2	0	5
Escherichia virus RB69	2	2	37
Klebsiella phage vB_KpnM_KpV477	2	0	4
Aeromo0s virus Aes508	2	4	0
Clostridium virus phiCD27	2	0	5
Arthrobacter virus Jawnski	2	0	0
Pseudomo0s virus JG024	2	1	2
Yersinia virus R1RT	2	6	1
Burkholderia virus Bcep1	2	0	2
Burkholderia virus Bcep781	2	0	1
Flavobacterium virus FCV1	2	0	4
Salmonella virus SEN34	2	1	5
Edwardsiella virus GF2	2	1	2
Rhodococcus phage REQ3	2	1	1
Rhodococcus phage ReqiPine5	2	1	1
Lactococcus phage 1358	2	2	5
Bacillus phage PM1	2	53	3
Cronobacter phage ENT39118	2	0	1
Lactobacillus phage Sha1	2	0	1
Riemerella phage RAP44	2	0	0
Lactococcus phage 98201	2	0	0
Archaeal BJ1 virus	2	1	3
Gordonia phage Blueberry	2	1	2
Streptococcus phage SpSL1	2	0	0
Clostridium phage phiCT19406C	2	0	1
Pseudomo0s phage YMC11/02/R656	2	4	4
Actinoplanes phage phiAsp2	2	0	1
Pseudomo0s phage YMC11/07/P54_PAE_BP	2	0	8
Microbacterium phage vB_MoxS-ISF9	2	1	9
Bacillus phage phiCM3	2	0	0
Cellulophaga phage phi19:1	2	18	1
Lactobacillus phage phiAT3	2	2	6
Gordonia phage GMA1	2	1	1
Streptococcus phage phiNJ2	2	0	1
Flavobacterium phage 11b	2	1	0
Streptomyces phage SV1	2	0	0
Marinomo0s phage P12026	2	0	1
Gordonia phage GRU3	2	0	2
Serratia phage Eta	2	0	0
Bacillus phage PBC1	2	0	3
Streptomyces phage mu1/6	2	0	3
Staphylococcus phage StB20	2	0	0
Enterobacteria phage HK225	2	0	2
Mycobacterium phage Pioneer	2	0	0
Mycobacterium virus Heldan	2	0	0
Mycobacterium virus Benedict	2	2	0
Mycobacterium virus D29	2	0	13
Mycobacterium virus Joedirt	2	0	0
Mycobacterium virus Bron	2	3	3
Mycobacterium phage Jolie1	2	1	0
Mycobacterium virus Acadian	2	0	1
Klebsiella virus Sushi	2	0	12
Klebsiella virus 1513	2	0	6
Escherichia virus T1	2	1	2
Shigella virus pSf1	2	0	0
Escherichia virus T5	2	1	3
Mycobacterium phage BuzzLyseyear	2	0	0
Mycobacterium phage XFactor	2	0	0
Mycobacterium virus SG4	2	0	0
Burkholderia phage KS9	2	2	14
Mycobacterium phage Milly	2	0	0
Mycobacterium phage Validus	2	2	7
Streptomyces virus phiHau3	2	0	6
Escherichia phage VB_EcoS-Golestan	2	0	19
Escherichia virus K1H	2	0	0
Escherichia virus K1ind1	2	0	0
Salmonella virus Ent1	2	0	0
Propionibacterium virus PHL092M00	2	0	1
Propionibacterium virus PHL301M00	2	1	0
Mycobacterium phage Oaker	2	0	0
Pseudomo0s virus Yua	2	1	0
Proteus phage pPM_01	2	4	7
Salmonella virus SPN19	2	3	0
Roseobacter virus RDJL2	2	1	4
Streptomyces virus TP1604	2	3	6
Bacillus virus Andromeda	2	0	0
Staphylococcus phage 23MRA	2	0	0
Staphylococcus virus IPLA5	2	0	0
Leuconostoc virus LN12	2	0	0
Gordonia virus Kita	2	0	0
Gordonia virus Yeezy	2	2	3
Enterococcus virus VD13	2	0	1
Xanthomo0s virus phil7	2	0	1
Strepomyces virus Rima	2	1	4
Microbacterium virus Ilzat	2	0	5
Staphylococcus phage phi7401PVL	2	0	3
Pseudomo0s virus PMG1	2	0	1
Streptomyces virus phiBT1	2	0	0
Enterobacteria phage HK140	2	0	3
Listeria phage B025	2	0	1
Escherichia virus JenP1	2	0	0
Mycobacterium phage Cambiare	2	32	8
Mycobacterium phage FlagStaff	2	1	1
Mycobacterium phage Jolie2	2	4	3
Escherichia phage slur05	2	69	2
Gordonia virus Demosthenes	2	1	2
Salinibacter virus M1EM-1	2	3	0
Salinibacter virus M8CR30-2	2	1	1
Microbacterium virus Golden	2	1	1
Gordonia phage Sch0beltier	2	0	24
Gordonia virus Troje	2	0	0
Lactococcus phage D4412	2	0	0
Bacillus virus TP21	2	0	0
Corynebacterium virus Darwin	2	0	0
Paenibacillus virus Harrison	2	0	2
Paenibacillus virus Lily	2	3	1
Escherichia virus N15	2	0	0
Gordonia virus Hedwig	2	0	0
Enterococcus virus FL3	2	2	4
Mycobacterium virus Ber0l13	2	0	2
Gordonia virus Eyre	2	0	0
Cellulophaga virus ST	2	0	1
Rhodococcus virus Pepy6	2	2	2
Bacillus virus Mgbh1	2	0	2
Gordonia virus GMA3	2	51	3
Gordonia virus Nyceirae	2	3	2
Clavibacter virus CMP1	2	4	1
Arthrobacter virus Laroye	2	45	0
Gordonia virus Gustav	2	1	0
Caulobacter phage Percy	2	2	1
Yersinia phage vB_YenP_ISAO8	2	0	3
Pseudomo0s phage PPpW-4	2	2	1
Cronobacter phage vB_CskP_GAP227	2	0	0
Xylella phage Paz	2	3	3
Podovirus Lau218	2	2	0
Vibrio phage VP93	2	0	1
Ralstonia phage RSJ5	2	0	0
Morganella phage vB_MmoP_MP2	2	0	0
Enterobacteria phage 13a	2	78	4
Enterobacteria phage 285P	2	1	0
Vibrio phage ICP3	2	0	0
Pseudomo0s virus gh1	2	0	10
Proteus phage PM 93	2	0	0
Pectobacterium phage PP1	2	0	0
Acinetobacter phage vB_ApiP_P1	2	0	1
Acinetobacter virus AB3	2	0	0
Acinetobacter virus phiAB1	2	0	1
Pseudomo0s virus LKA1	2	1	3
Pantoea virus Limezero	2	0	1
Klebsiella virus K244	2	0	3
Prochlorococcus virus PSSP7	2	0	3
Acinetobacter phage Presley	2	3	3
Vibrio phage PVA1	2	0	3
Celeribacter phage P12053L	2	0	1
Vibrio phage ICP2	2	0	4
Enterobacter phage EcP1	2	0	4
Puniceispirillum phage HMO-2011	2	2	3
Pseudomo0s phage PaP2	2	0	0
Pseudomo0s virus PA26	2	0	0
Bacillus phage Claudi	2	0	0
Clostridium phage phiCP7R	2	3	0
Salmonella phage SEN22	2	0	2
Escherichia virus ECB2	2	2	0
Salmonella virus FSL SP-058	2	2	2
Pseudomo0s virus PaP4	2	0	2
Pseudomo0s virus TL	2	0	12
Sulfitobacter phage phiCB2047-B	2	1	3
Silicibacter phage DSS3phi2	2	2	0
Escherichia virus G7C	2	2	2
Escherichia virus PA28	2	0	0
Salmonella virus Epsilon15	2	1	1
Vibrio phage VPMS1	2	2	3
Bacillus virus Pascal	2	0	1
Pseudomo0s virus Bf7	2	0	2
Arthrobacter virus Adat	2	1	4
Bacillus phage Phrodo	2	0	10
Bacillus virus Troll	2	2	0
Bacillus virus Grass	2	3	5
Bacillus virus Evoli	2	0	0
Staphylococcus virus MCE2014	2	0	5
Staphylococcus virus Remus	2	0	0
Staphylococcus virus SEP1	2	0	3
Bacillus virus SPO1	2	0	3
Bacillus phage SP-10	2	2	1
Listeria virus LP048	2	7	0
Listeria virus LMTA148	2	0	3
Sanxia picor0-like virus 3	2	0	0
Zhejiang mosquito virus 1	2	0	1
Sanxia water strider virus 7	2	0	0
Hubei picor0-like virus 66	2	0	2
Hubei tetrag0tha maxillosa virus 7	2	4	0
Wenzhou picor0-like virus 24	2	0	0
Hubei tetrag0tha maxillosa virus 8	2	0	7
Hubei hepe-like virus 3	2	0	0
Beihai weivirus-like virus 8	2	0	2
Beihai picor0-like virus 70	2	0	0
Sanxia sobemo-like virus 1	2	0	0
Beihai zhaovirus-like virus 2	2	0	0
Wenzhou picor0-like virus 6	2	0	0
Beihai picor0-like virus 33	2	1	0
Beihai sobemo-like virus 20	2	0	0
Beihai 0r0-like virus 8	2	0	0
Wuhan coneheads virus 1	2	0	0
Beihai picor0-like virus 114	2	0	0
Hubei picor0-like virus 20	2	0	0
Beihai bar0cle virus 9	2	1	0
Beihai picor0-like virus 115	2	0	0
Changjiang polero-like virus 1	2	0	0
Wuhan arthropod virus 3	2	0	2
Wuhan spider virus 6	2	0	0
Beihai picor0-like virus 118	2	0	1
Beihai picor0-like virus 6	2	0	0
Beihai tombus-like virus 17	2	0	0
Wenzhou sobemo-like virus 2	2	0	0
Wenling toti-like virus 2	2	0	0
Sanxia picor0-like virus 10	2	0	0
Wenling tombus-like virus 3	2	0	0
Hubei odo0te virus 10	2	0	1
Wuhan pillworm virus 1	2	0	0
Hubei diptera virus 9	2	0	0
Shahe hepe-like virus 2	2	2	2
Kelp fly virus	2	0	0
Shayang fly virus 4	2	0	1
Tacheng Tick Virus 4	2	0	0
Pansavirus 1	2	0	1
Diachasmimorpha longicaudata rhabdovirus	2	0	0
Huangpi Tick Virus 3	2	0	0
Shayang Fly Virus 2	2	0	0
Wuhan Mosquito Virus 9	2	0	0
Wuhan House Fly Virus 2	2	0	1
Fikirini ledantevirus	2	0	1
Nishimuro ledantevirus	2	0	2
La Joya hapavirus	2	0	0
West Caucasian bat lyssavirus	2	1	0
Lleida bat lyssavirus	2	0	0
India0 vesiculovirus	2	0	2
Adelaide River ephemerovirus	2	1	0
Maize Iranian mosaic nucleorhabdovirus	2	0	0
Durham tupavirus	2	0	0
Clerodendrum chlorotic spot dichorhavirus	2	0	0
Human respirovirus 3	2	0	0
Canine morbillivirus	2	0	1
Beilong jeilongvirus	2	3	0
Avian avulavirus 16	2	2	1
Elapid 1 orthobor0virus	2	0	0
Mammalian 1 orthobor0virus	2	0	0
Waterbird 1 orthobor0virus	2	3	0
Reston ebolavirus	2	0	0
Bovine orthopneumovirus	2	0	0
Beihai berhavirus	2	0	0
Shuni orthobunyavirus	2	0	0
Jatobal orthobunyavirus	2	0	1
Chapare mammare0virus	2	0	0
Loei River mammare0virus	2	1	0
Wenling frogfish are0virus 2	2	0	0
Wenling frogfish are0virus 1	2	0	0
Hantaan orthohantavirus	2	0	0
Fugong orthohantavirus	2	0	0
Seoul orthohantavirus	2	1	2
Zerdali virus	2	0	0
Huangpi Tick Virus 2	2	0	0
Horsefly horwuvirus	2	0	0
Melon yellow spot virus	2	0	0
Watermelon bud necrosis tospovirus	2	0	0
Tamdy ortho0irovirus	2	0	0
Thiafora ortho0irovirus	2	0	0
Dera Ghazi Khan ortho0irovirus	2	0	2
Salmon isavirus	2	0	1
Rhimavirus A	2	0	0
Chicken picor0virus 5	2	0	0
Melegrivirus A	2	0	0
Bovine rhinitis B virus	2	0	0
Turnip ringspot virus	2	0	0
Arracacha virus B	2	0	0
Apple latent spherical virus	2	0	1
Tomato marchitez virus	2	0	0
Satsuma dwarf virus	2	1	1
Lygus lineolaris virus 1	2	0	0
Yongsan iflavirus 1	2	0	0
Husavirus sp.	2	0	0
Kilifi Virus	2	0	3
Picor0virales Tottori-HG1	2	0	0
Lasius neglectus virus 1	2	0	0
Solenopsis invicta virus 4	2	0	0
Tobacco mosqueado virus	2	0	0
Keunjorong mosaic virus	2	0	0
Vallota mosaic virus	2	0	1
0rcissus degeneration virus	2	0	0
Onion yellow dwarf virus	2	0	0
Sweet potato latent virus	2	0	0
Shallot yellow stripe virus	2	0	0
Moroccan watermelon mosaic virus	2	0	0
Endive necrotic mosaic virus	2	0	0
Blackberry virus Y	2	0	0
Alphacoro0virus 1	2	0	2
Bat coro0virus CDPHE15	2	0	0
Epsilo0rterivirus safriver	2	0	0
Rodent arterivirus	2	0	1
Alphaarterivirus equid	2	0	0
Alphamesonivirus 7	2	0	4
Alphamesonivirus 5	2	0	3
Decronivirus 1	2	1	2
Fathead minnow nidovirus 1	2	1	1
Chinook salmon nidovirus 1	2	0	0
Ball python nidovirus 1	2	0	2
Sweet potato chlorotic fleck virus	2	1	0
Yam virus X	2	0	0
Garlic virus B	2	0	0
Citrus yellow vein clearing virus	2	0	0
Grapevine rupestris vein feathering virus	2	0	0
Cypovirus 5	2	2	0
Wallal virus	2	0	1
Palyam virus	2	0	0
Equine encephalosis virus	2	0	2
Peruvian horse sickness virus	2	0	0
Changuinola virus	2	0	0
Kadipiro virus	2	0	2
Spissistilus festinus reovirus	2	12	0
Operophtera brumata reovirus	2	0	2
Ochlerotatus caspius flavivirus	2	0	1
00y virus	2	0	0
Dengue virus	2	0	0
Yokose virus	2	0	0
Ntaya virus	2	0	1
Saint Louis encephalitis virus	2	0	0
Equine hepacivirus	2	0	0
Hepacivirus N	2	0	0
Hepacivirus C	2	1	1
Ilomantsi virus	2	0	0
Nhumirim virus	2	0	0
Macrosiphum euphorbiae virus 1	2	0	1
Lumpfish flavivirus	2	0	0
Culex Flavi-like virus	2	0	2
0kiwogo virus	2	0	1
Pestivirus C	2	0	1
Grapevine rootstock stem lesion associated virus	2	0	0
Carrot yellow leaf virus	2	0	0
Citrus tristeza virus	2	0	0
Strawberry pallidosis-associated virus	2	1	0
Tomato chlorosis virus	2	0	0
Lettuce infectious yellows virus	2	0	0
Areca palm velarivirus 1	2	0	0
Thelephora terrestris virus 1	2	0	0
Newbury 1 virus	2	0	1
Privet ringspot virus	2	0	1
Spring beauty latent virus	2	0	0
Red clover cryptic virus 1	2	0	0
Ceratocystis resinifera virus 1	2	0	1
Rosellinia necatrix partitivirus 6	2	1	0
Suakwa aphid-borne yellows virus	2	0	0
Chickpea stunt disease associated virus	2	0	0
Clematis chlorotic mottle virus	2	0	0
Pelargonium chlorotic ring pattern virus	2	0	2
Cocksfoot mild mosaic virus	2	0	0
Helicobasidium mompa alphaendor0virus 1	2	51	0
Botrytis cinerea betaendor0virus 1	2	0	3
Barley stripe mosaic virus	2	0	0
Ribgrass mosaic virus	2	0	0
Cryphonectria hypovirus 4	2	0	0
Cryphonectria hypovirus 2	2	0	0
Victorian trout aquabir0virus	2	0	1
Chikungunya virus	2	0	0
Middelburg virus	2	34	0
Velvet tobacco mottle virus	2	0	0
Sarawak virus	2	1	0
Rosellinia necatrix megabir0virus 2-W8	2	0	3
Cassava virus C	2	0	1
Ostreococcus lucimarinus virus 7	2	6	15
Hyperthermophilic Archaeal Virus 1	2	0	0
Halovirus HHTV-2	2	0	2
Halovirus HVTV-1	2	4	0
unidentified circular ssD0 virus	2	0	0
Yerba mate-associated circular D0 virus 1	2	0	0
Ctenophore-associated circular virus 2	2	0	0
Mycoplasma phage MAV1	2	0	0
Elicom virus 1	2	0	1
Diabrotica virgifera virgifera virus 3	2	0	0
Daeseongdong virus 1	2	0	0
Condylorrhiza vestigialis MNPV	2	2	0
Helicoverpa armigera nucleopolyhedrovirus	2	1	3
Adoxophyes honmai nucleopolyhedrovirus	2	0	4
Plodia interpunctella granulovirus	2	1	2
Trichoplusia ni granulovirus	2	0	0
Human alphaherpesvirus 3	2	1	0
Canid alphaherpesvirus 1	2	0	7
Equid alphaherpesvirus 8	2	0	0
A0tid alphaherpesvirus 1	2	4	2
Gallid alphaherpesvirus 2	2	3	6
Suid gammaherpesvirus 4	2	1	0
Myotis gammaherpesvirus 8	2	0	6
Camelpox virus	2	1	1
Lumpy skin disease virus	2	0	0
Lymphocystis disease virus 1	2	5	1
Frog virus 3	2	0	0
Simian adenovirus 8	2	0	0
Human mastadenovirus D	2	3	0
Bat mastadenovirus B	2	1	0
Simian mastadenovirus D	2	1	2
Murine mastadenovirus A	2	0	0
Simian mastadenovirus G	2	0	5
Human mastadenovirus A	2	0	0
Simian mastadenovirus F	2	0	0
Turkey aviadenovirus B	2	0	1
Fowl aviadenovirus D	2	0	1
Fowl aviadenovirus B	2	0	0
Turkey siadenovirus A	2	0	0
Frog siadenovirus A	2	0	2
Bovine adenovirus E	2	0	0
Macaca mulatta papillomavirus 6	2	0	0
Alphapapillomavirus 5	2	0	0
Alphapapillomavirus 8	2	0	0
Gammapapillomavirus 14	2	0	0
Gammapapillomavirus 11	2	0	2
Gammapapillomavirus 9	2	0	0
Gammapapillomavirus sp.	2	1	2
Gammapapillomavirus 19	2	1	0
Deltapapillomavirus 2	2	0	0
Dyokappapapillomavirus 1	2	0	0
Dyochipapillomavirus 1	2	0	1
Dyoupsilonpapillomavirus 1	2	0	0
Human papillomavirus type 85	2	0	0
Ba00 streak CA virus	2	0	0
Blueberry red ringspot virus	2	0	2
Sweet potato collusive virus	2	0	0
Mouse mammary tumor virus	2	0	1
Primate T-lymphotropic virus 1	2	0	0
Caprine arthritis encephalitis virus	2	1	1
Human endogenous retrovirus K	2	1	3
Clerodendron golden mosaic virus	2	0	0
Sida mosaic Alagoas virus	2	32	0
Horsegram yellow mosaic virus	2	0	0
Tomato golden mottle virus	2	28	0
Tomato leaf curl Madagascar virus	2	0	0
Sida yellow mottle virus	2	0	0
Gryllus bimaculatus nudivirus	2	1	1
Chiropteran bocaparvovirus 1	2	0	0
Anseriform dependoparvovirus 1	2	0	2
Bearded dragon parvovirus	2	0	0
Lepidopteran iteradensovirus 4	2	0	4
Glypta fumifera0e ichnovirus	2	43	4
Microviridae phi-CA82	2	0	0
Sulfolobus virus STSV2	2	0	2
Human polyomavirus 4	2	0	0
Sulfolobus islandicus rudivirus 3	2	0	0
Vibrio virus fs1	2	0	0
Escherichia virus M13	2	3	4
Haloarcula virus HCIV1	2	1	0
Haloarcula hispanica virus SH1	2	1	0
Sulfolobus spindle-shaped virus 1	2	1	3
Thermoproteus te0x spherical virus 1	2	0	9
Halorubrum virus HRPV3	2	0	0
His 1 virus	2	0	0
Cellulophaga phage phiSM	1	0	1
Erwinia phage vB_EamM-Y2	1	0	1
Streptococcus phage EJ-1	1	1	1
Erwinia phage phiEt88	1	1	5
Aeromo0s phage pAh6-C	1	36	3
Burkholderia phage KS10	1	1	0
Salmonella phage 21	1	1	4
Escherichia virus WG01	1	0	2
Salmonella virus STP4a	1	0	1
Stenotrophomo0s phage Smp131	1	0	3
Erwinia phage ENT90	1	0	0
Burkholderia phage KS14	1	26	5
Vibrio phage PV94	1	0	1
Pasteurella virus F108	1	0	4
Escherichia virus ep3	1	0	0
Erwinia virus SpecialG	1	0	7
Clostridium phage CDMH1	1	0	0
Campylobacter virus CPt10	1	13	5
Campylobacter virus CP220	1	0	1
Arthrobacter virus Beans	1	0	0
Klebsiella virus KpV52	1	2	0
Acinetobacter virus AP22	1	3	1
Xanthomo0s virus OP2	1	1	4
Flavobacterium virus FCL2	1	0	0
Vibrio virus VP585	1	0	0
Vibrio virus VHML	1	0	1
0trialba phage PhiCh1	1	23	3
Tetrasphaera virus TJE1	1	0	2
Burkholderia virus Bcep0zgul	1	0	0
Pseudomo0s phage F10	1	1	0
Gordonia phage McGo0gall	1	0	0
Clostridium phage phi8074-B1	1	0	0
Oenococcus phage phiS13	1	0	0
Clostridium phage PhiS63	1	0	0
Streptococcus phage T12	1	1	0
Bacillus phage PfEFR-5	1	0	0
Streptococcus virus 9871	1	0	3
Rhodococcus phage REQ2	1	1	1
Lactobacillus phage LF1	1	4	10
Lactobacillus phage phiJB	1	0	2
Streptococcus phage SMP	1	2	1
Enterobacteria phage mEp460	1	0	0
Enterobacteria phage cdtI	1	0	4
Clostridium phage phiCP34O	1	0	0
Croceibacter phage P2559Y	1	5	3
Clostridium phage phiSM101	1	0	0
Lactobacillus phage PLE2	1	0	0
Croceibacter phage P2559S	1	1	0
Streptococcus phage P9	1	0	0
Bacteroides phage B124-14	1	0	1
Lactococcus phage 50101	1	0	0
Lactococcus phage 28201	1	0	4
Lactococcus phage BM13	1	2	0
Cellulophaga phage phi10:1	1	2	0
Gordonia phage GTE6	1	0	0
Lactobacillus phage CL2	1	0	0
Lactococcus phage WRP3	1	1	4
Gordonia phage CarolAnn	1	76	2
Salicola phage CGphi29	1	1	5
Lactobacillus phage Lrm1	1	0	0
Streptococcus phage A25	1	0	2
[truncated: 2,144 more rows]
