# Supplementary material for: Viral Metagenomics Reveals Widely Diverse Viral Community of Freshwater Amazonian Lake
Source: Front Public Health. 2022 Apr 25;10:869886. doi: 10.3389/fpubh.2022.869886 (PMC9081339; doi:10.3389/fpubh.2022.869886)
Supplement: Supplementary Table 2 — Full report table of identified viruses from taxonomic analysis performed by Kraken2 for Lake Bolonha's metagenome Sample P2. [file Table_2.XLSX]

## Sheet: tabela-species-P2
Species	Sample P1 Reads	Sample P2 Reads	Sample P3 Reads
Choristoneura fumifera0 granulovirus	187	2476	83
Pandoravirus inopi0tum	185	435	138
Pandoravirus neocaledonia	121	317	143
Halovirus HF1	60	207	0
Pandoravirus macleodensis	98	179	122
Pandoravirus salinus	142	161	83
Alcelaphine gammaherpesvirus 1	8	140	3
Escherichia virus DE3	410	126	285
Apis mellifera filamentous virus	25	126	22
Bacillus virus Bp8pC	11	114	10
Cafeteria roenbergensis virus	44	110	27
Mimivirus terra2	67	108	33
Euproctis pseudoconspersa nucleopolyhedrovirus	7	100	1
Common bottlenose dolphin gammaherpesvirus 1 strain Sarasota	1	98	3
Cydia pomonella granulovirus	6	94	4
Synechococcus phage ACG+AC0-2014h	100	88	50
Pandoravirus dulcis	102	86	69
Wenzhou picor0+AC0-like virus 4	5	85	3
Pandoravirus quercus	107	85	99
Enterobacteria phage Sf101	1	82	1
Sphingobium virus Lacusarx	11	80	11
Pseudomo0s phage PaBG	57	79	45
Enterobacteria phage 13a	2	78	4
Mollivirus sibericum	67	78	54
Meleagrid alphaherpesvirus 1	7	78	6
Salmonella phage 19	6	77	10
Gordonia phage CarolAnn	1	76	2
Prochlorococcus phage P+AC0-HM1	50	71	38
Aeromo0s virus 65	72	71	28
Synechococcus phage S+AC0-CAM7	121	70	58
Escherichia phage slur05	2	69	2
Pithovirus sibericum	18	68	17
Sulfolobus islandicus filamentous virus	0	68	3
Hyposoter fugitivus ichnovirus	8	67	9
Synechococcus phage S+AC0-SKS1	578	66	330
Mythim0 unipuncta nucleopolyhedrovirus	8	65	7
Garlic virus X	0	65	2
Alter0ria brassicicola fusarivirus 1	0	64	0
Dishui lake phycod0virus 1	15	63	21
Cypovirus 15	0	63	2
Xanthomo0s phage vB+AF8-XveM+AF8-DIBBI	6	62	6
Pseudomo0s virus NV1	1	62	3
Synechococcus phage S+AC0-SM2	629	61	288
Escherichia virus Eb49	8	61	6
Mycobacterium virus Che9c	7	61	5
Escherichia virus PhAPEC2	18	60	17
Yellowstone lake phycod0virus 3	515	60	201
Catopsilia pomo0 nucleopolyhedrovirus	4	60	5
Heliothis zea nudivirus	18	60	14
Synechococcus phage ACG+AC0-2014e	96	59	204
Clostridium phage c+AC0-st	11	59	5
Cynomolgus cytomegalovirus	8	57	4
Ralstonia virus RSA1	8	56	20
Gordonia phage UmaThurman	6	56	8
Yersinia phage vB+AF8-YenP+AF8-AP10	3	56	3
Macacine betaherpesvirus 3	7	56	6
Elephantid betaherpesvirus 1	13	56	15
Cronobacter phage vB+AF8-CsaM+AF8-GAP32	38	55	30
Aeromo0s phage phiAS5	58	54	53
Enterobacteria phage phi92	11	53	3
Bacillus phage PM1	2	53	3
Streptomyces virus Jay2Jay	15	53	4
Beihai sea slater virus 3	3	52	0
Streptomyces phage BillNye	66	51	35
Corynebacterium virus P1201	5	51	3
Gordonia virus GMA3	2	51	3
Helicobasidium mompa alphaendor0virus 1	2	51	0
Orgyia leucostigma nucleopolyhedrovirus	8	51	2
Synechococcus phage S+AC0-PM2	489	50	285
Rabbit fibroma virus	5	50	2
Heliothis virescens ascovirus 3a	24	50	8
Rhizobium phage vB+AF8-RleM+AF8-P10VF	13	49	11
Erwinia virus Desertfox	8	49	13
Mycobacterium virus Muddy	6	49	2
Spodoptera litura nucleopolyhedrovirus	8	49	8
Synechococcus phage S+AC0-RIM8 A.HR1	250	48	218
Vibrio virus VpV262	1	48	2
Watermelon mosaic virus	3	48	0
Salmonella virus FSL SP+AC0-076	15	47	3
Bacillus virus Bc431	7	47	2
Monkeypox virus	9	47	10
Halovirus HCTV+AC0-2	3	46	3
Bovine alphaherpesvirus 1	4	46	0
Vibrio virus KVP40	22	45	32
Vibrio virus Aphrodite1	14	45	14
Cellulophaga virus Cba171	1	45	2
Arthrobacter virus Laroye	2	45	0
Edwardsiella phage PEi20	19	44	17
Bacillus virus Stills	7	44	2
Ranid herpesvirus 1	5	44	8
Pseudomo0s virus LUZ24	15	43	16
Staphylococcus virus JD7	1	43	0
Glypta fumifera0e ichnovirus	2	43	4
Fly associated circular virus 4	1	43	2
Escherichia phage D108	0	43	0
Sinorhizobium phage PBC5	10	42	7
Dasheen mosaic virus	1	41	2
Tokyovirus A1	18	41	8
Campoletis sonorensis ichnovirus	14	41	11
Synechococcus phage S+AC0-CAM9	371	40	215
Cyanophage S+AC0-RIM50	587	40	852
Acinetobacter phage Acj61	30	40	20
Salmonella virus SSE121	7	40	0
Salmonella virus SETP3	1	40	0
Culex rhabdo+AC0-like virus	1	40	1
Beihai paphia shell virus 1	0	40	0
Rhizobium phage RR1+AC0-A	4	39	2
Providencia virus PR1	16	39	5
Cellulophaga phage phi46:3	7	39	13
Yellowstone lake phycod0virus 2	322	39	179
Paramecium bursaria Chlorella virus A1	27	39	29
Gallid alphaherpesvirus 1	7	39	8
Scale drop disease virus	8	39	1
Enterobacter virus PG7	30	38	12
Only Syngen Nebraska virus 5	24	38	26
Apocheima cinerarium nucleopolyhedrovirus	7	38	2
Ca0rypox virus	13	38	20
Lymphocystis disease virus Sa	22	38	4
Equine associated gemycircularvirus 1	0	38	4
Prochlorococcus phage P+AC0-SSM2	255	37	122
Lactococcus phage 949	3	37	3
Spodoptera litura granulovirus	4	37	2
Tioga picor0+AC0-like virus 1	0	37	0
Madariaga virus	0	37	1
Aeromo0s phage pAh6+AC0-C	1	36	3
Agrobacterium virus Atuph07	309	36	363
Falcon picor0virus	1	36	0
Proteus phage vB+AF8-PmiM+AF8-Pm5461	8	35	7
Streptomyces phage phiSAJS1	13	35	3
Enterobacter phage Tyrion	1	35	1
Macacine gammaherpesvirus 5	7	35	12
Omegapapillomavirus 1	3	35	2
Gordonia phage Lucky10	7	34	32
Cimodo virus	1	34	0
Middelburg virus	2	34	0
Ectocarpus siliculosus virus 1	27	34	6
Hemileuca species nucleopolyhedrovirus	14	34	2
Turkeypox virus	16	34	11
Sea lion mastadenovirus A	9	34	4
Equine mastadenovirus A	1	34	2
Tacheng Tick Virus 5	0	34	0
Drosophila C virus	0	34	0
Cyprinid herpesvirus 3	18	33	41
Nile crocodilepox virus	16	33	4
Sulfolobus alphaportoglobovirus 1	0	33	3
Pectobacterium virus phiTE	16	32	10
Lactococcus phage ul36	6	32	1
Mycobacterium virus Adawi	3	32	2
Mycobacterium phage Cambiare	2	32	8
Cronobacter phage vB+AF8-CsaP+AF8-GAP52	4	32	2
Murid betaherpesvirus 2	15	32	11
Suid alphaherpesvirus 1	10	32	9
Sida mosaic Alagoas virus	2	32	0
Amazon lily mild mottle virus	0	32	1
Rhodococcus virus Tri0	66	31	38
Diabrotica virgifera virgifera virus 2	1	31	2
Saimiriine gammaherpesvirus 2	8	31	5
Sea otter poxvirus	4	31	0
Daphnis nerii cypovirus	0	31	2
Synechococcus phage S+AC0-SM1	288	30	142
Acidovorax virus ACP17	270	30	337
Squirrelpox virus	23	30	27
Ralstonia virus RSL1	36	29	37
Enterobacter phage phiEap+AC0-2	4	29	2
Shigella virus AG3	7	29	20
Perigonia lusca nucleopolyhedrovirus	4	29	5
Pseudomo0s virus PaP3	0	29	0
0trinema virus SNJ1	0	29	1
Mycobacterium phage HINdeR	1	28	2
Sphenicid alphaherpesvirus 1	6	28	7
Goatpox virus	11	28	1
Tomato golden mottle virus	2	28	0
Staphylococcus virus Sextaec	0	28	1
Prochlorococcus phage P+AC0-TIM68	279	27	138
Synechococcus phage ACG+AC0-2014d	199	27	86
Vibrio phage qdvp001	15	27	8
Klebsiella phage vB+AF8-KpnM+AF8-KB57	17	27	22
Mycobacterium virus Omega	5	27	0
Cedar henipavirus	1	27	0
Lambdi0 fiscellaria nucleopolyhedrovirus	11	27	18
Agrotis segetum granulovirus	3	27	5
Murid betaherpesvirus 1	12	27	6
Anomala cuprea entomopoxvirus	9	27	5
Sida yellow mosaic Chi0 virus	3	27	0
Lactococcus virus ASCC532	0	27	0
Synechococcus phage S+AC0-CAM1	261	26	149
Burkholderia phage KS14	1	26	5
Ralstonia phage RSB2	14	26	3
Littori0 sp. associated circular virus	0	26	0
Cronobacter virus CR9	44	25	13
Pseudomo0s virus KPP21	22	25	5
Influenza A virus	4	25	4
Yellowstone lake phycod0virus 1	238	25	110
Hyphantria cunea nucleopolyhedrovirus	5	25	1
Dragonfly larvae associated circular virus+AC0-1	0	25	2
Diplodia scrobiculata RNA virus 1	0	25	0
Erwinia phage vB+AF8-EamM+AF8-ChrisDB	53	24	35
Rhodovulum phage RS1	132	24	88
Invertebrate iridescent virus 22	7	24	9
Erwinia virus EaH2	214	23	221
0trialba phage PhiCh1	1	23	3
Bacillus virus Bastille	4	23	4
Lactobacillus phage LfeInf	5	23	6
Cyanophage S+AC0-RIM32	314	22	141
Synechococcus phage S+AC0-RSM4	278	22	149
Synechococcus phage S+AC0-CAM3	147	22	161
Beihai picor0+AC0-like virus 67	0	22	0
Synechococcus phage S+AC0-WAM2	267	21	190
Ralstonia phage RSP15	62	21	25
Mycobacterium virus Alice	0	21	0
Escherichia virus 172+AC0-1	0	21	0
Halorubrum phage HF2	108	20	0
Salmonella virus PsP3	4	20	15
Synechococcus phage S+AC0-CBS4	194	20	107
Pseudomo0s phage YH6	21	20	0
Solenopsis invicta virus 1	1	20	2
Mycobacterium phage Crossroads	247	19	328
Ostreococcus lucimarinus virus 2	27	19	27
Peridroma alphabaculovirus	9	19	11
Spodoptera litura nucleopolyhedrovirus II	5	19	1
Synechococcus phage S+AC0-IOM18	115	18	60
Synechococcus phage ACG+AC0-2014j	167	18	0
Erwinia virus Asesino	96	18	92
Ralstonia virus RP12	53	18	27
Cellulophaga phage phi19:1	2	18	1
Antheraea pernyi nucleopolyhedrovirus	5	18	2
Moumouvirus	45	18	30
Ralstonia phage RSS30	0	18	11
Lymantria dispar multiple nucleopolyhedrovirus	14	17	14
Human betaherpesvirus 5	11	17	6
Invertebrate iridescent virus 9	3	17	6
Anticarsia gemmatalis nucleopolyhedrovirus	0	17	6
Synechococcus phage S+AC0-SSM7	162	16	83
Vibrio virus nt1	14	16	8
Bacillus virus SP15	10	16	3
Paramecium bursaria Chlorella virus 1	18	16	5
Parapoxvirus of red deer in New Zealand	13	16	15
Cyanophage S+AC0-TIM5	157	15	148
Prochlorococcus phage P+AC0-SSM4	49	15	24
Pseudomo0s phage 201phi2+AC0-1	44	15	47
Pseudomo0s virus SL2	17	15	0
Bacillus virus G	64	15	36
Beihai hepe+AC0-like virus 10	1	15	0
Orpheovirus IHUMI+AC0-LCC2	62	15	51
Synechococcus phage S+AC0-WAM1	210	14	121
Cyanophage Syn30	148	14	58
Synechococcus phage S+AC0-CAM22	98	14	38
Pseudomo0s phage PhiPA3	104	14	50
Pseudomo0s virus PA7	21	14	5
Streptococcus phage 5093	3	14	0
Cronobacter virus Esp2949+AC0-1	1	14	0
Sweetwater Branch tibrovirus	1	14	0
Phaeocystis globosa virus	43	14	17
Leucania separata nucleopolyhedrovirus	18	14	4
Acanthamoeba polyphaga mimivirus	80	14	23
Synechococcus phage S+AC0-SSM4	167	13	83
Synechococcus phage ACG+AC0-2014f	133	13	80
Synechococcus phage metaG+AC0-MbCM1	98	13	38
Campylobacter virus CPt10	1	13	5
Cyanophage 0TL2A+AC0-133	3	13	16
Pseudomo0s virus LUZ7	20	13	4
Zetaarterivirus ugarco 1	1	13	0
Paramecium bursaria Chlorella virus AR158	12	13	17
Cercopithecine betaherpesvirus 5	26	13	24
Megavirus chiliensis	94	13	64
Ovine atadenovirus D	3	13	1
Southern bean mosaic virus	0	13	4
Synechococcus phage S+AC0-CRM01	90	12	67
Synechococcus phage S+AC0-CAM8	50	12	21
Salmonella phage vB+AF8-SnwM+AF8-CGG4+AC0-1	7	12	3
Bacillus virus Bcp1	7	12	3
Walkabout Creek virus	3	12	5
Spissistilus festinus reovirus	2	12	0
Spodoptera exigua multiple nucleopolyhedrovirus	8	12	6
Human gammaherpesvirus 4	7	12	5
Tomelloso virus	3	12	4
Mycobacterium virus Deadp	0	12	0
Betaarterivirus suid 1	0	12	0
Cyanophage P+AC0-RSM1	51	11	23
Prochlorococcus phage P+AC0-RSM4	39	11	25
Pseudomo0s virus MP1412	3	11	2
Delftia phage RG+AC0-2014	31	11	16
Cod iridovirus	1	11	6
Lausannevirus	15	11	13
African swine fever virus	26	11	21
Bacillus phage AR9	0	11	37
Erwinia phage vB+AF8-EamM+AF8-Kwan	233	10	109
Synechococcus phage syn9	81	10	38
Pseudomo0s virus Noxifer	70	10	89
Caulobacter virus Rogue	15	10	8
Gordonia virus OneUp	12	10	3
Streptomyces virus Bing	9	10	8
Cellulophaga phage phi14:2	9	10	5
Bordetella virus BPP1	9	10	54
Pseudomo0s virus R18	1	10	8
Nitrincola phage 1M3+AC0-16	5	10	3
Panine betaherpesvirus 2	11	10	13
Columbid alphaherpesvirus 1	10	10	2
Bovine gammaherpesvirus 6	5	10	10
Listeria virus P70	0	10	0
Prochlorococcus phage Syn1	135	9	56
Synechococcus phage S+AC0-MbCM100	182	9	136
Pelagibacter phage HTVC008M	68	9	23
Synechococcus phage S+AC0-ShM2	68	9	26
Synechococcus phage S+AC0-CBS2	36	9	26
Mycobacterium phage Snenia	15	9	92
Pseudomo0s virus PaMx74	20	9	6
Sen0 mosaic virus	1	9	1
Micromo0s pusilla virus SP1	44	9	16
Acanthocystis turfacea chlorella virus 1	51	9	39
Murid betaherpesvirus 8	10	9	9
Equid alphaherpesvirus 3	3	9	6
Trichoplusia ni ascovirus 2c	63	9	19
Sweet potato symptomless virus 1	1	9	2
Synechococcus phage S+AC0-SSM5	106	8	51
Prochlorococcus phage Syn33	121	8	60
Mycobacterium phage Myr0	39	8	113
Cronobacter phage vB+AF8-CsaM+AF8-GAP161	39	8	4
Escherichia phage Lw1	3	8	0
Pectobacterium phage CBB	29	8	24
Escherichia phage PBECO 4	45	8	19
Mycobacterium virus Bxz1	39	8	33
Acinetobacter virus ME3	24	8	10
Erwinia virus EaH1	11	8	10
Sinorhizobium phage phiLM21	24	8	15
Listeria phage P40	4	8	2
Pseudomo0s virus nickie	58	8	86
Synechococcus phage S+AC0-CBP1	81	8	48
Synechococcus phage S+AC0-CBP3	77	8	48
Ostreococcus tauri virus OtV5	16	8	10
Cedratvirus A11	23	8	6
Chrysodeixis includens nucleopolyhedrovirus	5	8	4
Equid gammaherpesvirus 2	8	8	5
Invertebrate iridovirus 25	11	8	4
Tipula oleracea nudivirus	6	8	3
Salmonella virus STML198	0	8	0
Mycobacterium phage Edtherson	0	8	0
Escherichia virus SU10	0	8	2
Cercopithecine alphaherpesvirus 2	0	8	1
Prochlorococcus phage P+AC0-SSM7	61	7	46
Synechococcus phage ACG+AC0-2014g	125	7	91
Escherichia phage phAPEC8	4	7	0
Morganella phage vB+AF8-MmoM+AF8-MP1	34	7	32
Acinetobacter phage Acj9	32	7	24
Ralstonia phage RSY1	22	7	24
Serratia virus BF	64	7	12
Rhodococcus virus Weasel	108	7	112
Mycobacterium phage Gengar	1	7	1
Pseudomo0s phage PaMx42	21	7	66
Mycobacterium virus Plot	6	7	0
Enterococcus virus EFDG1	19	7	14
Listeria virus LP048	2	7	0
Bathycoccus sp. RCC1105 virus BpV	17	7	5
Aureococcus anophagefferens virus	43	7	50
Emiliania huxleyi virus 86	22	7	29
Chrysodeixis chalcites nucleopolyhedrovirus	52	7	23
Clostera a0stomosis granulovirus A	8	7	5
Urbanus proteus nucleopolyhedrovirus	7	7	3
Elephant endotheliotropic herpesvirus 5	7	7	5
Human alphaherpesvirus 2	11	7	6
Gallid alphaherpesvirus 3	7	7	3
Cyprinid herpesvirus 1	9	7	12
Ranid herpesvirus 2	7	7	4
Ictalurid herpesvirus 1	7	7	8
Invertebrate iridescent virus 3	8	7	10
Noumeavirus	19	7	22
Cotesia congregata bracovirus	16	7	7
Burkholderia phage Bcep176	0	7	5
Staphylococcus virus Rodi	0	7	2
Cyanophage P+AC0-RSM6	66	6	37
Synechococcus phage ACG+AC0-2014i	223	6	123
Bacillus phage 0305phi8+AC0-36	6	6	7
Acinetobacter phage ZZ1	46	6	20
Aeromo0s phage PX29	12	6	13
Acinetobacter virus 133	26	6	16
Pseudomo0s phage phi3	64	6	180
Enterobacteria phage vB+AF8-KleM+AC0-RaK2	35	6	9
Sinorhizobium virus N3	22	6	18
Microcystis virus Ma+AC0-LMM01	109	6	25
Yersinia virus R1RT	2	6	1
Enterococcus virus phiSHEF2	22	6	2
Cellulophaga virus Cba172	16	6	0
Achromobacter virus Axp3	20	6	47
Salmonella virus SKML39	5	6	5
Ostreococcus lucimarinus virus 7	2	6	15
Feldmannia species virus	6	6	3
Lymantria xyli0 nucleopolyhedrovirus	10	6	9
Xestia c+AC0-nigrum granulovirus	9	6	0
Aotine betaherpesvirus 1	10	6	16
Murine roseolovirus	4	6	0
Cyprinid herpesvirus 2	21	6	11
Yellowstone lake mimivirus	13	6	10
Anopheles minimus irodovirus	5	6	4
Brazilian marseillevirus	24	6	34
Tunisvirus	10	6	13
Rousettus lesche0ultii bocaparvovirus 1	1	6	0
Klebsiella virus Matisse	0	6	3
Pseudomo0s virus KTN6	0	6	0
Escherichia virus JH2	0	6	0
Mycobacterium virus Astro	0	6	6
Listeria virus List36	0	6	0
Lage0ria mild mosaic virus	0	6	0
Atypical porcine pestivirus	0	6	1
Synechococcus phage Syn19	66	5	49
Synechococcus phage ACG+AC0-2014c	74	5	31
Acinetobacter phage YMC13/03/R2096	40	5	13
Caulobacter phage Cr30	21	5	6
Shigella phage SfIV	206	5	67
Erwinia phage vB+AF8-EamM+AF8-Phobos	13	5	6
Pseudomo0s phage Lu11	13	5	18
Salmonella virus SJ46	54	5	192
Staphylococcus phage SA1	13	5	15
Escherichia virus 121Q	24	5	17
Mycobacterium virus Dandelion	4	5	0
Aeromo0s virus 25	15	5	7
Pseudomo0s virus pf16	26	5	14
Delftia virus PhiW14	15	5	9
Pseudomo0s virus Psa374	6	5	3
Synechococcus phage S+AC0-CBS3	110	5	65
Mycobacterium phage Bipper	47	5	20
Klebsiella phage phiKO2	4	5	6
Streptomyces phage VWB	3	5	2
Croceibacter phage P2559Y	1	5	3
Yersinia phage phiR201	11	5	6
Escherichia virus EPS7	13	5	8
Pediococcus virus cIP1	14	5	9
Strepomyces virus Drgrey	8	5	0
Pseudomo0s phage PAJU2	1	5	1
Stenotrophomo0s virus DLP5	8	5	10
Gordonia virus GTE7	1	5	1
Synechococcus phage S+AC0-RIP1	63	5	12
Synechococcus phage S+AC0-CBP4	53	5	36
Citrobacter phage CR8	1	5	0
Burkholderia virus Bcepmigl	62	5	45
Salmonella phage epsilon34	3	5	7
Bacillus virus Haku0	16	5	0
Bacillus virus BCP78	27	5	7
Bacillus virus Mater	19	5	6
Enterococcus virus EFLK1	8	5	0
Dickeya virus RC2014	8	5	5
Serratia virus MAM1	7	5	3
Pepper chlorotic spot virus	8	5	8
Sweet potato feathery mottle virus	1	5	0
Micromo0s pusilla reovirus	1	5	6
Helminthosporium victoriae virus 190S	4	5	2
Chrysochromuli0 erici0 virus	28	5	16
Heterosigma akashiwo virus 01	7	5	3
Pacmanvirus A23	26	5	8
Choristoneura rosacea0 nucleopolyhedrovirus	12	5	5
Helicoverpa armigera granulovirus	5	5	18
Plutella xylostella granulovirus	4	5	7
Macropodid alphaherpesvirus 1	8	5	7
Fruit bat alphaherpesvirus 1	4	5	5
Raccoonpox virus	4	5	1
NY+AF8-014 poxvirus	9	5	11
Yokapox virus	17	5	4
Pteropox virus	12	5	5
Salmon gill poxvirus	12	5	3
Lymphocystis disease virus 1	2	5	1
Invertebrate iridescent virus 30	13	5	0
Alphapapillomavirus 6	21	5	1
Haemophilus phage SuMu	0	5	0
Brevibacillus virus Davies	0	5	0
Vibrio phage VBP47	0	5	0
Beihai sobemo+AC0-like virus 12	0	5	0
Beihai mantis shrimp virus 1	0	5	0
Synechococcus phage S+AC0-RIM2 R1+AF8-1999	76	4	46
Rhodothermus phage RM378	18	4	14
Pseudomo0s phage OBP	12	4	11
Erwinia phage vB+AF8-EamM+AF8-EarlPhillipIV	10	4	6
Vibrio phage PWH3a+AC0-P1	6	4	8
Thermus phage TMA	31	4	0
Iodobacteriophage phiPLPE	2	4	1
Shigella virus Sf24	27	4	16
Citrobacter virus Merlin	19	4	7
Citrobacter virus CF1	4	4	22
Aeromo0s virus Aes508	2	4	0
Campylobacter virus CP30A	4	4	0
Vibrio virus VP4B	9	4	3
Erwinia virus Risingsun	12	4	9
Pseudomo0s virus PMW	9	4	11
Caulobacter phage CcrColossus	65	4	27
Burkholderia phage BcepGomr	6	4	1
Gordonia phage GTE8	3	4	0
Planktothrix phage PaV+AC0-LD	3	4	1
Pseudomo0s phage YMC11/02/R656	2	4	4
Lactobacillus phage LF1	1	4	10
Streptomyces virus Paradiddles	50	4	5
Burkholderia virus phi1026b	7	4	0
Streptomyces phage 0nodon	1	4	18
Mycobacterium virus Toto	24	4	7
Proteus phage pPM+AF8-01	2	4	7
Roseobacter virus RDJL1	18	4	5
Arthrobacter virus Mudcat	8	4	0
Mycobacterium virus Wildcat	8	4	4
Mycobacterium phage Jolie2	2	4	3
Clavibacter virus CMP1	2	4	1
Escherichia virus T7	3	4	1
Ralstonia phage RSK1	1	4	3
Pseudomo0s virus Ab09	4	4	1
Escherichia virus N4	34	4	11
Bacillus virus Agate	14	4	9
Bacillus virus Moonbeam	9	4	6
Hubei tetrag0tha maxillosa virus 7	2	4	0
Ostreococcus lucimarinus virus 1	18	4	12
Halovirus HVTV+AC0-1	2	4	0
Choristoneura fumifera0 multiple nucleopolyhedrovirus	18	4	8
Maruca vitrata nucleopolyhedrovirus	15	4	6
Agrotis segetum nucleopolyhedrovirus A	3	4	5
Epinotia aporema granulovirus	8	4	2
Elephant endotheliotropic herpesvirus 4	37	4	37
Tupaiid betaherpesvirus 1	12	4	9
Equid alphaherpesvirus 4	6	4	1
A0tid alphaherpesvirus 1	2	4	2
Ranid herpesvirus 3	6	4	7
Pigeonpox virus	12	4	10
Golden Marseillevirus	25	4	26
Diadromus pulchellus toursvirus	20	4	9
Yacon necrotic mottle virus	1	4	0
Musca hytrovirus	8	4	2
White spot syndrome virus	5	4	7
Sulfolobus ellipsoid virus 1	1	4	2
Acinetobacter virus AB2	0	4	0
Arthrobacter virus Shade	0	4	0
Leuconostoc virus Lmd1	0	4	0
Pseudomo0s phage LKD16	0	4	1
Pseudomo0s virus KPP25	0	4	0
Anticarsia gemmatalis multiple nucleopolyhedrovirus	0	4	0
Hubei 0r0+AC0-like virus 5	0	4	0
Tai herbevirus	0	4	0
Culex Iflavi+AC0-like virus 1	0	4	0
Nordland virus	0	4	0
Grapevine e0movirus+AC0-1	0	4	0
Ethiopian tobacco bushy top virus	0	4	2
Papiine gammaherpesvirus 1	0	4	0
Myocastor coypus polyomavirus 1	0	4	0
Cyanophage P+AC0-TIM40	52	3	31
Sphingomo0s phage PAU	38	3	17
Yersinia phage phiR1+AC0-37	25	3	5
Rhodococcus phage E3	21	3	15
Acinetobacter phage vB+AF8-AbaM+AF8-phiAbaA1	20	3	5
Prochlorococcus phage P+AC0-HM2	25	3	19
Rhizobium phage vB+AF8-RleM+AF8-PPF1	9	3	5
Pseudoalteromo0s phage H101	8	3	4
Halocynthia phage JM+AC0-2012	6	3	11
Deep+AC0-sea thermophilic phage D6E	4	3	6
Halovirus HRTV+AC0-7	6	3	0
Shigella virus Shfl2	5	3	3
Escherichia virus JS98	25	3	2
Escherichia virus VR5	7	3	4
Escherichia virus CC31	11	3	3
Erwinia phage vB+AF8-EamM+AF8-Huxley	4	3	7
Erwinia virus Machi0	15	3	2
Escherichia virus ECOO78	4	3	0
Aeromo0s virus 44RR2	21	3	0
Campylobacter virus Los1	3	3	4
Arthrobacter virus Colucci	6	3	3
Serratia virus CHI14	12	3	2
Acinetobacter virus AP22	1	3	1
Bacillus virus PBS1	39	3	37
Cyanophage KBS+AC0-S+AC0-2A	107	3	61
Bacillus phage vB+AF8-BanS+AC0-Tsamsa	32	3	15
Colwellia phage 9A	9	3	3
Vibrio phage pYD21+AC0-A	7	3	2
Lactobacillus phage phiPYB5	5	3	0
Pseudomo0s phage PS+AC0-1	5	3	3
Lactobacillus phage phig1e	4	3	1
Pseudoalteromo0s phage H103	1	3	0
Mycobacterium phage Equemioh13	14	3	0
Mycobacterium phage Mulciber	6	3	0
Mycobacterium virus Bron	2	3	3
Caulobacter virus Karma	3	3	20
Shigella phage SHSML+AC0-45	15	3	0
Vibrio virus Ceto	16	3	3
Mycobacterium phage Bipolar	5	3	1
Burkholderia virus phiE125	50	3	49
Mycobacterium virus Fionnbarth	1	3	0
Dinoroseobacter virus D5C	47	3	41
Propionibacterium virus P105	7	3	2
Enterococcus phage IME+AC0-EFm5	1	3	1
Enterococcus phage IME+AC0-EFm1	1	3	0
Mycobacterium virus Predator	3	3	4
Salmonella virus SPN19	2	3	0
Streptomyces virus TP1604	2	3	6
Vibrio virus SSP002	3	3	0
Mycobacterium virus Gaia	11	3	5
Gordonia virus Brandonk123	9	3	6
Mycobacterium phage MOOREtheMARYer	1	3	0
Vibrio virus JSF10	7	3	0
Salinibacter virus M1EM+AC0-1	2	3	0
Paenibacillus virus Lily	2	3	1
Gordonia virus Nyceirae	2	3	2
Cyanophage 0TL1A+AC0-7	8	3	0
Mesorhizobium phage vB+AF8-MloP+AF8-Lo5R7ANS	5	3	4
Xylella phage Paz	2	3	3
Escherichia phage P694	11	3	15
Xylella virus Prado	3	3	3
Erwinia phage vB+AF8-EamP+AC0-S6	6	3	12
Acinetobacter phage Presley	2	3	3
Pseudoalteromo0s phage RIO+AC0-1	1	3	0
Vibrio phage ICP2+AF8-2013+AF8-A+AF8-Haiti	1	3	0
Clostridium phage phiCP7R	2	3	0
Achromobacter virus JWAlpha	7	3	10
Dinoroseobacter virus DFL12	5	3	3
Escherichia virus EC1UPM	1	3	0
Pseudomo0s virus H66	4	3	6
Erwinia virus Frozen	1	3	0
Roseobacter virus SIO1	3	3	4
Bacillus virus JBP901	4	3	0
Bacillus virus B4	9	3	7
Bacillus virus Grass	2	3	5
Beihai anemone virus 1	1	3	0
Beilong jeilongvirus	2	3	0
Psittaciform 1 orthobor0virus	7	3	32
Waterbird 1 orthobor0virus	2	3	0
Sclerotinia sclerotimo0virus	5	3	3
Nephila clavipes virus 2	9	3	22
Potato virus A	18	3	16
Zea mosaic virus	1	3	0
Betacoro0virus 1	1	3	0
Bat coro0virus	5	3	1
Alphamesonivirus 1	4	3	2
Helminthosporium victoriae 145S virus	3	3	6
Micromo0s pusilla virus 12T	12	3	6
Ostreococcus mediterraneus virus 1	4	3	2
Halovirus HCTV+AC0-1	6	3	6
Kaumoebavirus	21	3	8
Adoxophyes ora0 nucleopolyhedrovirus	3	3	5
Clanis bilineata nucleopolyhedrovirus	8	3	5
Operophtera brumata nucleopolyhedrovirus	8	3	2
Epiphyas postvitta0 nucleopolyhedrovirus	7	3	0
Agrotis segetum nucleopolyhedrovirus B	5	3	5
Clostera a0choreta granulovirus	16	3	7
Saimiriine betaherpesvirus 4	12	3	16
Human betaherpesvirus 6B	6	3	2
Human alphaherpesvirus 1	11	3	4
Macacine alphaherpesvirus 1	4	3	3
Felid alphaherpesvirus 1	6	3	10
Gallid alphaherpesvirus 2	2	3	6
Testudinid herpesvirus 3	7	3	3
Rhinolophus gammaherpesvirus 1	11	3	6
Anguillid herpesvirus 1	18	3	9
Bufonid herpesvirus 1	9	3	21
Skunkpox virus	13	3	12
Cowpox virus	12	3	7
Pseudocowpox virus	15	3	1
Sheeppox virus	1	3	0
Ta0pox virus	5	3	5
Melanoplus sanguinipes entomopoxvirus	20	3	8
Linepithema humile entomopoxvirus 1	1	3	2
Human mastadenovirus D	2	3	0
Melbournevirus	16	3	2
Spodoptera frugiperda ascovirus 1a	11	3	5
Esparto virus	4	3	4
Acidianus tailed spindle virus	10	3	13
Sulfolobus virus STSV1	8	3	10
Acidianus two+AC0-tailed virus	4	3	3
Escherichia virus M13	2	3	4
Yersinia virus PST	0	3	0
Lactococcus phage Tuc2009	0	3	0
Citrobacter virus Stevie	0	3	0
Salmonella virus LSPA1	0	3	0
Mycobacterium virus Dlane	0	3	0
Mycobacterium virus Ramsey	0	3	2
Pseudomo0s virus PaMx28	0	3	5
Staphylococcus phage SA97	0	3	0
Burkholderia virus KL1	0	3	6
Rhodobacter virus RcTitan	0	3	4
Mycobacterium virus 32HC	0	3	2
Stenotrophomo0s phage IME15	0	3	0
Morganella phage MmP1	0	3	1
Salmonella phage BP12B	0	3	3
Cellulophaga phage phi13:2	0	3	0
Beihai picor0+AC0-like virus 18	0	3	0
Changping Tick Virus 2	0	3	0
Sudan ebolavirus	0	3	0
Impatiens necrotic spot tospovirus	0	3	0
Dabieshan orthohantavirus	0	3	0
Colorado tick fever virus	0	3	2
Sorghum mosaic virus	0	3	0
Diascia yellow mottle virus	0	3	0
Rousettus bat coro0virus GCCDC1	0	3	0
Rabbit coro0virus HKU14	0	3	1
Coro0virus AcCoV+AC0-JC34	0	3	0
Tobacco streak virus	0	3	2
Cowpea polerovirus 1	0	3	0
Panine alphaherpesvirus 3	0	3	0
Porcine mastadenovirus A	0	3	5
Turkey aviadenovirus C	0	3	1
Zetapapillomavirus 1	0	3	0
Gorilla anellovirus	0	3	0
Torque teno virus 25	0	3	0
Synechococcus phage ACG+AC0-2014b	67	2	36
Sinorhizobium phage phiM9	23	2	3
Shewanella phage Spp001	22	2	12
Vibrio phage ICP1	5	2	6
Pectobacterium phage ZF40	5	2	0
Halovirus HRTV+AC0-8	4	2	7
Aurantimo0s phage AmM+AC0-1	3	2	3
Vibrio phage eugene 12A10	27	2	39
Lactobacillus phage KC5a	5	2	0
Cronobacter phage S13	30	2	22
Aeromo0s phage CC2	22	2	24
Pectobacterium bacteriophage PM2	20	2	2
Escherichia virus T4	15	2	2
Escherichia virus RB69	2	2	37
Citrobacter virus Moon	16	2	8
Escherichia virus VR20	6	2	4
Escherichia virus RB49	6	2	4
Escherichia virus Av05	18	2	1
Escherichia phage APCEc02	4	2	5
Escherichia virus slur16	4	2	0
Escherichia virus RCS47	53	2	65
Ralstonia virus RSL2	19	2	10
Campylobacter virus CP21	13	2	2
Salmonella virus SPN3US	18	2	8
Klebsiella virus KpV52	1	2	0
Burkholderia virus phiE255	9	2	7
Pseudomo0s virus KIL4	6	2	3
Salinibacter virus M8CRM+AC0-1	40	2	11
Rhizobium phage 16+AC0-3	30	2	19
Tsukamurella phage TPA2	15	2	7
Achromobacter phage JWF	13	2	27
Rhodobacter phage RcapNL	12	2	4
Lactococcus phage 4268	10	2	1
Salmonella phage SPN3UB	10	2	15
Vibrio phage SIO+AC0-2	8	2	3
Gordonia phage Terapin	7	2	5
Mycobacterium phage Dori	7	2	2
Mycobacterium phage Sparky	5	2	4
Rhodococcus phage ReqiDocB7	5	2	0
Achromobacter phage phiAxp+AC0-1	5	2	1
Lactobacillus phage Ldl1	4	2	3
Mycobacterium phage Adler	4	2	1
Tsukamurella phage TPA4	4	2	3
Staphylococcus phage 2638A	3	2	5
Lactococcus phage 1358	2	2	5
Lactobacillus phage phiAT3	2	2	6
Streptococcus phage SMP	1	2	1
Lactococcus phage BM13	1	2	0
Cellulophaga phage phi10:1	1	2	0
Idiomari0ceae phage Phi1M2+AC0-2	1	2	3
Bacillus phage vB+AF8-BhaS+AC0-171	1	2	0
Mycobacterium phage Chadwick	14	2	2
Mycobacterium phage SweetiePie	1	2	0
Mycobacterium virus Benedict	2	2	0
Mycobacterium virus Alma	1	2	0
Mycobacterium virus Pipefish	10	2	0
Caulobacter virus phiCbK	35	2	40
Rhizobium phage RHEph10	8	2	8
Enterobacter virus EcL1	1	2	0
Escherichia virus ACGM12	1	2	0
Vibrio virus pVp1	32	2	2
Burkholderia phage KS9	2	2	14
Mycobacterium phage ShedlockHolmes	4	2	0
Mycobacterium phage Validus	2	2	7
Mycobacterium virus Macncheese	1	2	0
Mycobacterium phage PegLeg	6	2	0
Alphaproteobacteria virus phiJl001	3	2	2
Pseudomo0s virus NP1	14	2	8
Bacillus virus Slash	4	2	0
Propionibacterium virus B22	3	2	0
Proteus virus PM135	16	2	3
Leuconostoc virus LNTR3	13	2	4
Gordonia virus Yeezy	2	2	3
Mycobacterium virus Send513	10	2	6
Pseudomo0s virus PaMx11	8	2	10
Streptomyces virus Scap1	11	2	0
Streptomyces virus phiC31	6	2	0
Gordonia virus Bantam	9	2	9
Tsukamurella virus TIN2	9	2	4
Brevibacillus virus Jenst	8	2	7
Thermus virus P23+AC0-45	6	2	5
Gordonia virus Yvonnetastic	6	2	1
Gordonia virus BetterKatz	6	2	5
Mycobacterium virus Patience	5	2	2
Arthrobacteria virus Molivia	4	2	3
Gordonia virus GAL1	3	2	0
Arthrobacter virus Tank	3	2	1
Enterococcus virus FL3	2	2	4
Rhodococcus virus Pepy6	2	2	2
Pelagibacter phage HTVC019P	4	2	14
Ralstonia phage RSJ2	4	2	0
Caulobacter phage Percy	2	2	1
Pseudomo0s phage PPpW+AC0-4	2	2	1
Podovirus Lau218	2	2	0
Pseudomo0s virus VSW3	6	2	0
Synechococcus virus P60	3	2	0
Pseudomo0s phage PA11	12	2	2
Rhodoferax phage P26218	10	2	21
Pelagibacter phage HTVC010P	6	2	2
Vibrio phage VvAW1	5	2	0
Erwinia phage PEp14	4	2	0
Salmonella phage 7+AC0-11	4	2	1
Puniceispirillum phage HMO+AC0-2011	2	2	3
Pseudoalteromo0s phage pYD6+AC0-A	1	2	0
Salmonella phage vB+AF8-SemP+AF8-Emek	7	2	0
Escherichia virus Septima11	8	2	1
Escherichia virus ECB2	2	2	0
Salmonella virus FSL SP+AC0-058	2	2	2
Silicibacter phage DSS3phi2	2	2	0
Escherichia virus G7C	2	2	2
Vibrio phage VPMS1	2	2	3
Pseudomo0s virus Bjorn	7	2	4
Pseudomo0s virus 119X	4	2	0
Bacillus virus TsarBomba	24	2	8
Bacillus virus Bigbertha	9	2	6
Bacillus virus Spock	5	2	2
Bacillus virus Troll	2	2	0
Bacillus virus Shbh1	11	2	3
Bacillus virus CP51	6	2	4
Bacillus phage SP+AC0-10	2	2	1
Lactobacillus virus Lb338+AC0-1	15	2	9
Brochothrix virus A9	7	2	7
Lactobacillus virus LP65	7	2	5
Dickeya virus Limestone	4	2	0
Salmonella virus 38	8	2	0
Wenling picor0+AC0-like virus 8	11	2	4
Beihai picor0+AC0-like virus 82	5	2	20
Wenzhou picor0+AC0-like virus 41	4	2	0
Wenzhou picor0+AC0-like virus 51	4	2	4
Shahe hepe+AC0-like virus 2	2	2	2
European bat 1 lyssavirus	1	2	0
Avian avulavirus 16	2	2	1
Xincheng anphevirus	1	2	0
Insect shangavirus	1	2	0
Caprine kobuvirus	20	2	1
Aichivirus D	1	2	0
Strawberry mottle virus	1	2	1
Bean yellow mosaic virus	1	2	0
Wencheng Sm shrew coro0virus	1	2	0
Human coro0virus HKU1	1	2	4
Ba00 mild mosaic virus	1	2	0
Reptilian orthoreovirus	4	2	0
Cypovirus 5	2	2	0
Orungo virus	1	2	1
Blackcurrant leafroll+AC0-associated virus 1	1	2	5
Steller sea lion vesivirus	1	2	0
Rosellinia necatrix hypovirus 1	1	2	0
Micromo0s sp. RCC1109 virus MpV1	29	2	15
Ostreococcus tauri virus 1	15	2	18
Halovirus HGTV+AC0-1	14	2	9
Aeropyrum pernix spindle+AC0-shaped virus 1	6	2	0
Condylorrhiza vestigialis MNPV	2	2	0
Orgyia pseudotsugata multiple nucleopolyhedrovirus	8	2	5
Thysanoplusia orichalcea nucleopolyhedrovirus	6	2	3
Sucra jujuba nucleopolyhedrovirus	5	2	3
Trichoplusia ni single nucleopolyhedrovirus	5	2	1
Mamestra configurata nucleopolyhedrovirus A	4	2	3
Ectropis obliqua nucleopolyhedrovirus	3	2	4
Spodoptera frugiperda granulovirus	10	2	0
Mythim0 unipuncta granulovirus B	6	2	0
Cryptophlebia leucotreta granulovirus	3	2	32
Human betaherpesvirus 7	7	2	0
Caviid betaherpesvirus 2	6	2	10
Leporid alphaherpesvirus 4	9	2	2
Equid alphaherpesvirus 1	13	2	10
Cricetid gammaherpesvirus 2	24	2	8
Ateline gammaherpesvirus 3	3	2	3
Alcelaphine gammaherpesvirus 2	21	2	11
Ovine gammaherpesvirus 2	5	2	4
Haliotid herpesvirus 1	12	2	4
Ostreid herpesvirus 1	9	2	3
BeAn 58058 virus	114	2	36
Cotia virus	1	2	3
Volepox virus	8	2	9
Seal parapoxvirus	5	2	4
Flamingopox virus FGPVKD09	4	2	11
Fowlpox virus	5	2	7
Mule deerpox virus	9	2	3
Molluscum contagiosum virus	7	2	0
Swinepox virus	4	2	0
Amsacta moorei entomopoxvirus	3	2	2
Short+AC0-finned eel ra0virus	4	2	8
Infectious spleen and kidney necrosis virus	12	2	5
Invertebrate iridescent virus 6	8	2	3
Bat mastadenovirus C	7	2	9
Simian mastadenovirus E	4	2	0
Canine mastadenovirus A	3	2	0
Porcine mastadenovirus C	3	2	1
Polar bear mastadenovirus 1	1	2	0
Human mastadenovirus E	1	2	5
Blueberry fruit drop associated virus	5	2	0
Drosophila innubila nudivirus	9	2	1
Oryctes rhinoceros nudivirus	8	2	1
Chiropteran protoparvovirus 1	16	2	6
Torque teno midi virus 3	14	2	5
Sulfolobus monocaudavirus SMV2	6	2	0
Salmonella virus IKe	1	2	0
Pig stool associated circular ssD0 virus GER2011	1	2	0
Vibrio phage VBM1	0	2	0
Salmonella phage BP63	0	2	6
Escherichia virus HX01	0	2	2
Shigella virus Pss1	0	2	8
Pseudomo0s virus Ab28	0	2	0
Pseudomo0s virus PA5	0	2	0
Pseudomo0s virus Ab03	0	2	0
Vibrio phage VpKK5	0	2	5
Bacillus phage phi4J1	0	2	1
Bacillus phage BCJA1c	0	2	0
Thermoa0erobacterium phage THSA+AC0-485A	0	2	0
Escherichia virus JMPW2	0	2	0
Mycobacterium phage First	0	2	0
Staphylococcus virus PH15	0	2	2
Lactobacillus virus phiLdb	0	2	0
Streptococcus virus O1205	0	2	0
Lactococcus phage M5938	0	2	0
Xanthomo0s virus CP1	0	2	0
Cyanophage PP	0	2	0
Shigella virus POCJ13	0	2	1
Aquamicrobium virus P14	0	2	1
Bacillus phage DIGNKC	0	2	2
Bacillus virus Shanette	0	2	3
Wilkie 0r0+AC0-like virus 1	0	2	0
Mizyes virus 1	0	2	0
Sanxia water strider virus 10	0	2	0
Beihai sobemo+AC0-like virus 24	0	2	0
Beihai shrimp virus 3	0	2	0
Hubei picor0+AC0-like virus 48	0	2	0
Hubei odo0te virus 11	0	2	0
Beihai picor0+AC0-like virus 23	0	2	1
Changjiang tombus+AC0-like virus 16	0	2	0
Hubei picor0+AC0-like virus 63	0	2	0
Ying Kou virus	0	2	0
Alfalfa dwarf cytorhabdovirus	0	2	1
Turlock orthobunyavirus	0	2	0
Bwamba orthobunyavirus	0	2	0
Toros virus	0	2	0
Hughes ortho0irovirus	0	2	0
Sichuan takin enterovirus	0	2	0
Kunsagivirus B	0	2	1
Rafivirus B	0	2	0
Plautia stali intestine virus	0	2	0
Cypovirus 1	0	2	0
Coleus vein necrosis virus	0	2	0
Diuris virus A	0	2	0
Nyctalus velutinus alphacoro0virus SC+AC0-2013	0	2	0
Common moorhen coro0virus HKU21	0	2	1
Wigeon coro0virus HKU20	0	2	0
Phaseolus vulgaris alphaendor0virus 2	0	2	0
Fusarium poae mycovirus 2	0	2	0
Diatom colony associated dsR0 virus 2	0	2	0
Uganda S virus	0	2	0
Jutiapa virus	0	2	0
Pestivirus B	0	2	1
Pegivirus B	0	2	0
0covirus A	0	2	2
Recovirus A	0	2	0
Gigaspora margarita giardia+AC0-like virus 1	0	2	0
Qinghai Himalayan marmot astrovirus 2	0	2	2
Bubaline alphaherpesvirus 1	0	2	0
Human mastadenovirus C	0	2	1
Deer mastadenovirus B	0	2	4
Lizard atadenovirus A	0	2	3
Malvastrum yellow vein Honghe virus	0	2	0
Oat dwarf virus	0	2	0
Camel associated drosmacovirus 2	0	2	0
Porcine associated gemycircularvirus 1	0	2	0
Molossus molossus circovirus 3	0	2	0
Can0 yellow mottle+AC0-associated virus	0	2	0
Carnivore bocaparvovirus 4	0	2	0
Diaphori0 citri densovirus	0	2	0
Sulfolobus monocaudavirus SMV3	0	2	1
Chili leaf curl Sri Lanka betasatellite	0	2	0
Prochlorococcus phage MED4+AC0-213	39	1	35
Acinetobacter phage vB+AF8-AbaM+AF8-Acibel004	16	1	43
Bdellovibrio phage phi1422	9	1	5
Vibrio phage CP+AC0-T1	7	1	2
Acinetobacter phage phiAC+AC0-1	4	1	2
Enterobacteria phage phiP27	2	1	0
Salmonella phage 118970+AF8-sal3	20	1	14
Streptococcus phage EJ+AC0-1	1	1	1
Erwinia phage phiEt88	1	1	5
Burkholderia phage KS10	1	1	0
Salmonella phage 21	1	1	4
Serratia phage PS2	10	1	4
Shigella virus UTAM	18	1	2
Escherichia virus VR7	8	1	4
Escherichia virus VR25	5	1	7
Escherichia virus phi1	15	1	3
Salmonella virus Melville	21	1	28
Aeromo0s virus Aeh1	17	1	21
Burkholderia phage KL3	5	1	4
Salmonella phage RE+AC0-2010	5	1	6
Pseudomo0s virus phiCTX	5	1	3
Burkholderia virus phiE122	13	1	0
Escherichia virus P2	4	1	28
Yersinia virus Yen9+AC0-04	44	1	37
Escherichia virus 4MG	6	1	11
Cronobacter virus GAP31	4	1	11
Erwinia phage vB+AF8-EamM+AF8-Caitlin	14	1	8
Mycobacterium phage Tonenili	13	1	5
Ralstonia virus RSF1	11	1	4
Arthrobacter virus BarretLemon	4	1	4
Burkholderia virus BcepF1	3	1	0
Pseudomo0s virus JG024	2	1	2
Arthrobacter virus Tri0	3	1	0
Burkholderia virus BcepMu	5	1	20
Vibrio virus VP882	8	1	2
Pseudomo0s virus VCM	4	1	2
Pseudomo0s virus EL	6	1	2
Xanthomo0s virus OP2	1	1	4
Salmonella virus SEN34	2	1	5
Edwardsiella virus GF2	2	1	2
Escherichia phage HK639	33	1	13
Enterobacteria phage ES18	30	1	12
Enterobacterial phage mEp390	22	1	5
Stx2+AC0-converting phage 1717	21	1	41
Arthrobacter phage vB+AF8-ArS+AC0-ArV2	11	1	6
Mycobacterium phage DS6A	9	1	4
Enterococcus phage vB+AF8-EfaS+AF8-IME197	8	1	1
Lactobacillus phage LL+AC0-H	7	1	0
Loktanella phage pCB2051+AC0-A	7	1	3
Pseudomo0s phage phiPSA1	7	1	8
Rhodococcus phage REQ1	7	1	6
Cyanophage PSS2	7	1	4
Streptococcus phage Str+AC0-PAP+AC0-1	6	1	0
Listeria phage P35	5	1	2
Lactobacillus phage phiadh	5	1	1
Ruegeria phage DSS3+AC0-P1	5	1	5
Gordonia phage GTE5	4	1	2
Lactococcus phage bIL311	4	1	0
Yersinia phage PY54	4	1	2
Lactobacillus phage LfeSau	4	1	0
Gordonia phage GMA4	4	1	2
Staphylococcus phage StB20+AC0-like	3	1	1
Lactococcus phage bIL286	3	1	0
Streptomyces phage SF3	3	1	7
Methanobacterium phage psiM2	3	1	4
Lactococcus phage P087	3	1	2
Streptomyces phage phiSASD1	3	1	5
Ralstonia phage RS138	3	1	5
Gordonia phage Phi0lly	3	1	8
Vibrio phage SHOU24	3	1	1
Rhodococcus phage REQ3	2	1	1
Rhodococcus phage ReqiPine5	2	1	1
Archaeal BJ1 virus	2	1	3
Gordonia phage Blueberry	2	1	2
Microbacterium phage vB+AF8-MoxS+AC0-ISF9	2	1	9
Gordonia phage GMA1	2	1	1
Flavobacterium phage 11b	2	1	0
Pseudomo0s phage F10	1	1	0
Streptococcus phage T12	1	1	0
Rhodococcus phage REQ2	1	1	1
Croceibacter phage P2559S	1	1	0
Lactococcus phage WRP3	1	1	4
Salicola phage CGphi29	1	1	5
Lactobacillus prophage Lj965	1	1	6
Acinetobacter phage vB+AF8-AbaS+AF8-Loki	1	1	3
Stenotrophomo0s phage S1	1	1	7
Lactobacillus prophage Lj928	1	1	1
Enterobacteria phage phi80	1	1	3
Streptomyces phage SF1	1	1	2
Mycobacterium phage Adzzy	10	1	17
Mycobacterium phage EvilGenius	3	1	1
Mycobacterium phage Phlei	3	1	2
Mycobacterium virus Saintus	10	1	0
Mycobacterium virus Turbido	5	1	6
Mycobacterium virus Pukovnik	3	1	4
Mycobacterium virus Trixie	3	1	1
Streptomyces virus Mildred21	25	1	9
Mycobacterium virus Vincenzo	5	1	6
Mycobacterium phage Jolie1	2	1	0
Mycobacterium virus Baee	8	1	5
Salmonella phage SSU5	15	1	14
Escherichia virus T1	2	1	2
Klebsiella virus IME260	73	1	31
Klebsiella virus Sugarland	5	1	2
Escherichia virus slur09	4	1	2
Escherichia virus T5	2	1	3
Salmonella virus 118970sal2	1	1	1
Vibrio virus Thalassa	22	1	5
Mycobacterium virus Ibhubesi	7	1	0
Burkholderia virus phi6442	4	1	7
Mycobacterium phage Keshu	1	1	1
Mycobacterium virus Larva	8	1	0
Achromobacter virus 83+AC0-24	37	1	47
Streptomyces virus Lannister	17	1	12
Lactobacillus virus phiJL1	18	1	43
Mycobacterium virus Rey	13	1	1
Propionibacterium virus PHL301M00	2	1	0
Mycobacterium virus Giles	29	1	6
Pseudomo0s virus Yua	2	1	0
Gordonia virus Vendetta	22	1	12
Roseobacter virus RDJL2	2	1	4
Arthrobacter virus Abidatro	15	1	9
Streptococcus virus 7201	1	1	2
Gordonia virus Wizard	1	1	5
Pseudomo0s virus SM1	19	1	10
Xylella virus Sano	3	1	2
Salmonella phage Vi II+AC0-E1	3	1	1
Streptomyces virus YDN12	3	1	3
Staphylococcus phage SPbeta+AC0-like	10	1	7
Bacillus virus Curly	8	1	0
Rhodobacter virus RcSpartan	17	1	2
Staphylococcus virus 37	1	1	3
Staphylococcus virus EW	1	1	0
Mycobacterium virus Sbash	8	1	12
Mycobacterium virus Phayonce	3	1	1
Mycobacterium virus Michelle	1	1	0
Enterococcus phage vB+AF8-EfaS+AF8-IME198	6	1	0
Pseudomo0s virus Ab18	3	1	0
Rhodococcus virus RGL3	11	1	6
Strepomyces virus Rima	2	1	4
Lactobacillus virus LLKu	4	1	1
Lactobacillus virus c5	1	1	0
Gordonia virus Britbrat	10	1	3
Arthrobacter virus Wayne	3	1	0
Arthrobacter virus Captnmurica	6	1	4
Microbacterium virus Hamlet	7	1	0
Streptomyces virus TG1	1	1	3
Listeria virus PSA	4	1	0
Gordonia virus Woes	8	1	6
Mycobacterium phage FlagStaff	2	1	1
Escherichia virus YD2008s	1	1	0
Gordonia virus Demosthenes	2	1	2
Mycobacterium phage Troll4	5	1	7
Cellulophaga virus Cba121	4	1	1
Salinibacter virus M8CR30+AC0-2	2	1	1
Burkholderia virus AH2	5	1	3
Microbacterium virus Golden	2	1	1
Geobacillus virus Tp84	4	1	3
Paracoccus virus Shpa	4	1	3
Gordonia virus Sour	4	1	2
Gordonia virus Cozz	1	1	1
Mycobacterium virus Brujita	3	1	3
Paenibacillus virus Vegas	3	1	0
Gordonia virus Gustav	2	1	0
Rhizobium virus P106B	1	1	1
Delftia phage IME+AC0-DE1	1	1	3
Salmonella phage Vi06	3	1	10
Vibrio phage N4	8	1	0
Citrobacter phage SH4	6	1	0
Enterobacteria phage 285P	2	1	0
Enterobacter phage phiEap+AC0-1	9	1	2
Erwinia phage phiEa100	13	1	0
Lelliottia phage phD2B	1	1	1
Acinetobacter phage vB+AF8-AbaP+AF8-AS12	3	1	0
Pseudomo0s phage phi+AC0-2	3	1	2
Enterobacteria phage J8+AC0-65	1	1	0
Pseudomo0s virus LKA1	2	1	3
Cellulophaga phage phi38:1	17	1	7
Alteromo0s phage vB+AF8-AmaP+AF8-AD45+AC0-P1	7	1	2
Thalassomo0s phage BA3	5	1	1
Du0liella viridis virus SI2	5	1	0
Vibrio phage douglas 12A4	1	1	0
Clostridium phage phi24R	1	1	3
Sulfitobacter phage EE36phi1	11	1	7
Sulfitobacter phage phiCB2047+AC0-B	2	1	3
Salmonella virus Epsilon15	2	1	1
Burkholderia virus BcepC6B	5	1	6
Edwardsiella virus KF1	4	1	3
Helicobacter virus KHP40	5	1	0
Arthrobacter virus Adat	2	1	4
Bacillus virus Bobb	45	1	15
Bacillus virus BCP82	17	1	32
Bacillus virus BM15	10	1	1
Bacillus phage Zuko	13	1	2
Bacillus virus WPh	1	1	2
Bacillus virus NIT1	5	1	0
Bacillus phage Eldridge	5	1	5
Staphylococcus virus Twort	7	1	6
Enterococcus virus ECP3	5	1	8
Enterococcus phage phiEF24C	3	1	0
Klebsiella virus 0507KN21	11	1	19
Serratia virus IME250	6	1	32
Hubei picor0+AC0-like virus 50	5	1	2
Hubei diptera virus 11	4	1	3
Changjiang picor0+AC0-like virus 14	4	1	1
Beihai picor0+AC0-like virus 33	2	1	0
Beihai bar0cle virus 9	2	1	0
Beihai blue swimmer crab virus 1	1	1	0
Wuhan poty+AC0-like virus 1	1	1	0
Wenzhou channeled apples0il virus 2	1	1	0
Changjiang picor0+AC0-like virus 8	1	1	0
Hubei virga+AC0-like virus 21	1	1	0
Beihai weivirus+AC0-like virus 3	1	1	1
Hubei 0r0+AC0-like virus 7	1	1	1
Beihai toti+AC0-like virus 4	1	1	0
Hubei picor0+AC0-like virus 26	1	1	0
Hubei toti+AC0-like virus 2	1	1	0
Sanxia water strider virus 6	8	1	2
Negev virus	1	1	0
Wuhan Tick Virus 1	7	1	0
Spodoptera frugiperda rhabdovirus	1	1	0
Taishun Tick Virus	1	1	0
Keuraliba ledantevirus	11	1	6
West Caucasian bat lyssavirus	2	1	0
Chandipura vesiculovirus	1	1	0
Adelaide River ephemerovirus	2	1	0
Kotonkan ephemerovirus	1	1	0
Puerto Almendras almendravirus	4	1	0
Itacaiu0s curiovirus	3	1	14
Avian avulavirus 4	5	1	3
Avian avulavirus 12	3	1	4
Avian avulavirus 15	1	1	0
Achimota pararubulavirus 2	1	1	0
Passeriform 1 orthobor0virus	3	1	2
Bundibugyo ebolavirus	3	1	5
Witwatersrand orthobunyavirus	1	1	0
Lone Star virus	4	1	1
Loei River mammare0virus	2	1	0
Seoul orthohantavirus	2	1	2
Bayou orthohantavirus	1	1	0
Sandfly fever 0ples phlebovirus	1	1	0
Enterovirus B	1	1	2
Bat hepatovirus	3	1	0
Crohivirus A	1	1	0
Parechovirus A	1	1	1
Grapevine Bulgarian latent virus	1	1	0
Carrot torradovirus 1	1	1	0
Satsuma dwarf virus	2	1	1
Parsnip yellow fleck virus	1	1	0
Britar0virus 3	1	1	0
Celery mosaic virus	18	1	3
Impatiens flower break virus	6	1	0
Habe0ria mosaic virus	5	1	1
Zucchini yellow mosaic virus	1	1	1
Scotophilus bat coro0virus 512	6	1	0
Chi0 Rattus coro0virus HKU24	1	1	0
Middle East respiratory syndrome+AC0-related coro0virus	3	1	1
Gill+AC0-associated virus	11	1	5
Decronivirus 1	2	1	2
Fathead minnow nidovirus 1	2	1	1
White bream virus	1	1	0
Sectovirus 1	1	1	0
Goat torovirus	1	1	1
Sweet potato chlorotic fleck virus	2	1	0
Sambucus virus D	1	1	2
Asian prunus virus 1	1	1	0
Grapevine virus A	7	1	3
Apricot vein clearing associated virus	3	1	3
Actinidia seed+AC0-borne latent virus	6	1	3
Shallot virus X	1	1	0
Maize rayado fino virus	1	1	0
Nelson Bay orthoreovirus	1	1	0
Mal de Rio Cuarto virus	1	1	2
Maize rough dwarf virus	1	1	0
Aquareovirus E	5	1	2
Aquareovirus G	1	1	0
Eyach virus	3	1	0
Wad Medani virus	1	1	0
Kama virus	1	1	3
Nou0ne virus	1	1	0
Gadgets Gully virus	3	1	2
Hepacivirus C	2	1	1
Cryphonectria nitschkei chrysovirus 1	5	1	0
Brassica campestris chrysovirus	1	1	1
Colletotrichum fructicola chrysovirus 1	6	1	0
Tobacco virus 1	4	1	0
Strawberry pallidosis+AC0-associated virus	2	1	0
Culex tritaeniorhynchus totivirus	3	1	0
Norwalk virus	5	1	2
Bat sapovirus	1	1	0
Calicivirus isolate TCG	3	1	1
Mink calicivirus	1	1	0
Tomato aspermy virus	12	1	5
Humulus japonicus latent virus	3	1	0
Cape gooseberry ilarvirus 1	1	1	3
Car0tion cryptic virus 3	7	1	0
Rosellinia necatrix partitivirus 6	2	1	0
Cherry chlorotic rusty spot associated partitivirus	1	1	5
Rabbit astrovirus TN/2208/2010	1	1	0
Obuda pepper virus	1	1	0
Macrophomi0 phaseoli0 tobamo+AC0-like virus	1	1	0
Beet soil+AC0-borne virus	1	1	1
Yellowtail ascites virus	8	1	1
Gentian Kobu+AC0-sho+AC0-associated virus	3	1	1
Sclerotinia sclerotiorum dsR0 mycovirus+AC0-L	1	1	0
Ustilaginoidea virens u0ssigned R0 virus HNND+AC0-1	1	1	0
Sarawak virus	2	1	0
Pseudomo0s virus phiNN	1	1	0
Picobir0virus dog/K0/2015	1	1	0
Paramecium bursaria Chlorella virus NY2A	47	1	22
Halovirus HRTV+AC0-4	1	1	1
Halorubrum phage CGphi46	4	1	0
Dragonfly larvae associated circular virus+AC0-7	18	1	11
Phormidium phage MIS+AC0-PhV1A	12	1	11
Phormidium phage MIS+AC0-PhV1B	4	1	4
Cordoba virus	7	1	2
Tongilchon virus 1	1	1	1
Malacosoma neustria nucleopolyhedrovirus	5	1	2
Choristoneura fumifera0 DEF multiple nucleopolyhedrovirus	6	1	0
Spodoptera frugiperda multiple nucleopolyhedrovirus	6	1	1
Bombyx mori nucleopolyhedrovirus	5	1	2
Buzura suppressaria nucleopolyhedrovirus	3	1	1
Helicoverpa armigera nucleopolyhedrovirus	2	1	3
Diatraea saccharalis granulovirus	10	1	1
Phthorimaea operculella granulovirus	8	1	9
Artogeia rapae granulovirus	4	1	0
Adoxophyes ora0 granulovirus	3	1	2
Plodia interpunctella granulovirus	2	1	2
Neodiprion abietis NPV	8	1	1
Neodiprion lecontei nucleopolyhedrovirus	8	1	15
Culex nigripalpus nucleopolyhedrovirus	5	1	3
Human betaherpesvirus 6A	4	1	4
Ateline alphaherpesvirus 1	3	1	4
Equid alphaherpesvirus 9	6	1	4
Human alphaherpesvirus 3	2	1	0
Bovine alphaherpesvirus 5	5	1	4
Psittacid alphaherpesvirus 1	7	1	8
Murid gammaherpesvirus 4	12	1	4
Human gammaherpesvirus 8	3	1	3
Bovine gammaherpesvirus 4	3	1	1
Suid gammaherpesvirus 3	7	1	0
Suid gammaherpesvirus 4	2	1	0
Equid gammaherpesvirus 5	16	1	17
Callitrichine gammaherpesvirus 3	4	1	4
Macacine gammaherpesvirus 4	3	1	6
Ictalurid herpesvirus 2	3	1	6
Salmonid herpesvirus 1	1	1	1
Squirrelpox virus Berlin+AF8-2015	5	1	7
Camelpox virus	2	1	1
Bovine papular stomatitis virus	10	1	14
Myxoma virus	7	1	1
Mythim0 separata entomopoxvirus	12	1	1
Adoxophyes honmai entomopoxvirus	10	1	4
Choristoneura biennis entomopoxvirus	4	1	9
Eptesipox virus	7	1	6
Lymphocystis disease virus +AC0- isolate Chi0	12	1	2
Singapore grouper iridovirus	9	1	5
European catfish virus	5	1	4
Epizootic haematopoietic necrosis virus	3	1	0
Invertebrate iridescent virus 31	5	1	6
Simian mastadenovirus H	5	1	0
Squirrel mastadenovirus A	3	1	0
Bat mastadenovirus B	2	1	0
Simian mastadenovirus D	2	1	2
Pigeon aviadenovirus A	1	1	0
Skua siadenovirus A	3	1	2
Raptor siadenovirus A	1	1	13
Psittacine atadenovirus A	4	1	0
Marseillevirus marseillevirus	5	1	4
Alphapapillomavirus 1	1	1	3
Gammapapillomavirus sp.	2	1	2
Gammapapillomavirus 19	2	1	0
Lambdapapillomavirus 2	1	1	1
Taupapillomavirus 3	1	1	1
Deltapapillomavirus 3	1	1	2
Deltapapillomavirus 1	1	1	1
Dyokappapapillomavirus 4	1	1	0
Dyothetapapillomavirus 1	1	1	0
Cacao swollen shoot Gha0 M virus	6	1	4
Ba00 streak UM virus	1	1	0
Atractylodes mild mottle virus	19	1	6
Water chestnut soymovirus 1	3	1	0
Caprine arthritis encephalitis virus	2	1	1
Human endogenous retrovirus K	2	1	3
Equine foamy virus	1	1	0
Limeum africanum associated virus	7	1	1
Kallithea virus	4	1	4
Pe0eus monodon nudivirus	4	1	3
Gryllus bimaculatus nudivirus	2	1	1
Ungulate tetraparvovirus 1	1	1	0
Torque teno midi virus 14	9	1	0
Bat associated circovirus 7	6	1	4
Gokushoviri0e GNX3R	8	1	4
Sulfolobus monocaudavirus SMV4	3	1	2
Acidianus filamentous virus 9	3	1	0
Acidianus filamentous virus 1	1	1	0
Haloarcula virus HCIV1	2	1	0
Haloarcula hispanica virus SH1	2	1	0
Haloarcula hispanica virus PH1	1	1	0
Sulfolobus spindle+AC0-shaped virus 1	2	1	3
Sulfolobus spindle+AC0-shaped virus 9	1	1	1
Vibrio phage martha 12B12	0	1	0
Clostridium phage phiCT453A	0	1	5
Microcystis phage MaMV+AC0-DC	0	1	9
Shigella virus SHSML521	0	1	0
Escherichia virus V18	0	1	1
Escherichia virus Murica	0	1	0
Escherichia virus V5	0	1	2
Escherichia virus pro483	0	1	0
Pseudomo0s virus E217	0	1	0
Escherichia virus SUSP2	0	1	5
Stenotrophomo0s virus IME13	0	1	3
Aeromo0s virus AS4	0	1	1
Streptococcus phage SM1	0	1	0
Bacillus phage SPP1	0	1	0
Temperate phage phiNIH1.1	0	1	0
Gordonia phage Obliviate	0	1	3
Prochlorococcus phage MED4+AC0-184	0	1	0
Vibrio phage pYD38+AC0-B	0	1	0
Cronobacter phage ENT47670	0	1	1
Clostridium phage phiCD38+AC0-2	0	1	0
Streptococcus phage phiARI0746	0	1	1
Achromobacter phage phiAxp+AC0-2	0	1	12
Streptococcus phage phiARI0923	0	1	0
Lactococcus phage P118	0	1	0
Shigella virus PSf2	0	1	0
Escherichia virus SRT8	0	1	0
Mycobacterium phage RhynO	0	1	0
Mycobacterium phage CRB1	0	1	0
Mycobacterium phage Serenity	0	1	0
Mycobacterium phage Luchador	0	1	9
Escherichia virus SSL2009a	0	1	1
Streptomyces virus Samisti12	0	1	0
Mycobacterium virus Nigel	0	1	3
Mycobacterium phage KayaCho	0	1	0
Mycobacterium virus Pg1	0	1	0
Lactococcus phage phi7	0	1	0
Lactococcus virus Bibb29	0	1	0
Salmonella virus Stitch	0	1	3
Staphylococcus phage StB27	0	1	0
Staphylococcus phage StB12	0	1	1
Staphylococcus virus IPLA7	0	1	2
Propionibacterium virus PHL132N00	0	1	2
Propionibacterium virus PHL141N00	0	1	0
Propionibacterium phage Moyashi	0	1	0
Streptomyces virus Lika	0	1	2
Rhodococcus virus Poco6	0	1	2
Staphylococcus phage phiRS7	0	1	0
Staphylococcus virus 77	0	1	0
Listeria virus LP302	0	1	3
Gordonia virus Hotorobo	0	1	4
Pseudomo0s phage JBD18	0	1	0
Mycobacterium virus Tortellini	0	1	6
Escherichia virus Seurat	0	1	3
Flavobacterium virus 2A	0	1	1
Cronobacter phage Dev2	0	1	0
Ralstonia phage RSB3	0	1	0
Bacillus phage Aurora	0	1	0
Bacillus virus Page	0	1	0
Mocis latipes granulovirus	0	1	2
Longjawed orbweaver circular virus 2	0	1	0
Bromus+AC0-associated circular D0 virus 1	0	1	0
Giant house spider associated circular virus 3	0	1	1
Temperate fruit decay+AC0-associated virus	0	1	1
Gastropod associated circular ssD0 virus	0	1	0
Black grass cryptic virus 2	0	1	0
Lake Sarah+AC0-associated circular virus+AC0-16	0	1	0
Lake Sarah+AC0-associated circular molecule 7	0	1	0
Lake Sarah+AC0-associated circular virus+AC0-47	0	1	0
Bovine faeces associated circular D0 virus 2	0	1	0
Posavirus sp.	0	1	0
Great Saltee virus	0	1	0
Wabat virus	0	1	1
Wuhan insect virus 11	0	1	0
Hubei picor0+AC0-like virus 77	0	1	0
Hubei picor0+AC0-like virus 71	0	1	0
Wuhan insect virus 31	0	1	0
Beihai 0r0+AC0-like virus 24	0	1	0
Hubei picor0+AC0-like virus 49	0	1	1
Beihai hepe+AC0-like virus 4	0	1	0
Wenling chuvirus+AC0-like virus 2	0	1	0
Wenling picor0+AC0-like virus 2	0	1	1
Beihai picor0+AC0-like virus 60	0	1	1
Hubei toti+AC0-like virus 15	0	1	0
Hubei macula+AC0-like virus 2	0	1	0
Wenzhou picor0+AC0-like virus 27	0	1	0
Wenzhou picor0+AC0-like virus 54	0	1	0
Beihai picor0+AC0-like virus 84	0	1	1
Hubei unio douglasiae virus 3	0	1	0
Changjiang picor0+AC0-like virus 7	0	1	0
Jingmen picor0+AC0-like virus	0	1	0
Hubei coleoptera virus 3	0	1	0
Hubei picor0+AC0-like virus 78	0	1	0
Hubei sobemo+AC0-like virus 7	0	1	0
Hubei picor0+AC0-like virus 12	0	1	0
Beihai zhaovirus+AC0-like virus 5	0	1	0
Beihai picor0+AC0-like virus 124	0	1	0
Sanxia tombus+AC0-like virus 7	0	1	0
Hubei tombus+AC0-like virus 25	0	1	0
Shahe picor0+AC0-like virus 14	0	1	0
Wenling picor0+AC0-like virus 1	0	1	2
Hubei odo0te virus 1	0	1	0
Wenzhou shrimp virus 6	0	1	0
Shayang ascaridia galli virus 2	0	1	0
Hubei tombus+AC0-like virus 36	0	1	0
Hubei odo0te virus 2	0	1	1
Changping Tick Virus 3	0	1	0
Wuhan cricket virus	0	1	2
Acyrthosiphon pisum virus	0	1	1
Drosophila subobscura Nora virus	0	1	0
Santa barbara virus	0	1	0
Bole Tick Virus 2	0	1	13
Merida+AC0-like virus KE+AC0-2017a	0	1	0
Barley yellow striate mosaic cytorhabdovirus	0	1	0
Rice stripe mosaic virus	0	1	0
Yongjia ledantevirus	0	1	0
Kern Canyon ledantevirus	0	1	1
Marco hapavirus	0	1	0
Hart Park hapavirus	0	1	0
Rochambeau curiovirus	0	1	0
American bat vesiculovirus	0	1	0
Eggplant mottled dwarf nucleorhabdovirus	0	1	1
Datura yellow vein nucleorhabdovirus	0	1	2
Orchid fleck dichorhavirus	0	1	0
Niakha sripuvirus	0	1	0
Piscine novirhabdovirus	0	1	1
Bovine respirovirus 3	0	1	1
Avian avulavirus 9	0	1	0
Avian avulavirus 5	0	1	0
Avian avulavirus 10	0	1	5
Teviot pararubulavirus	0	1	2
Murine orthopneumovirus	0	1	0
Oropouche orthobunyavirus	0	1	0
Enseada orthobunyavirus	0	1	0
Iaco orthobunyavirus	0	1	0
Peaton orthobunyavirus	0	1	0
Potosi orthobunyavirus	0	1	0
Melon severe mosaic tospovirus	0	1	0
Capsicum chlorosis orthotospovirus	0	1	0
Rift Valley fever phlebovirus	0	1	0
Wutai mosquito phasivirus	0	1	1
Badu phasivirus	0	1	0
Dipteran hudivirus	0	1	0
Rice grassy stunt tenuivirus	0	1	0
Prospect Hill orthohantavirus	0	1	0
Hazara ortho0irovirus	0	1	0
Dugbe ortho0irovirus	0	1	1
Lunk mammare0virus	0	1	1
Gairo mammare0virus	0	1	0
Cupixi mammare0virus	0	1	0
Kigluaik phantom orthophasmavirus	0	1	0
Actinidia chlorotic ringspot+AC0-associated emaravirus	0	1	0
Enterovirus H	0	1	0
Cosavirus F	0	1	1
Cosavirus A	0	1	0
Rosavirus B	0	1	0
Rosavirus A	0	1	0
Hepatovirus G	0	1	1
Sapelovirus A	0	1	0
Cadicivirus A	0	1	1
Megrivirus A	0	1	0
Hunnivirus A	0	1	0
Rabovirus A	0	1	0
Equine rhinitis A virus	0	1	1
Cricket paralysis virus	0	1	0
Kashmir bee virus	0	1	0
Macrobrachium rosenbergii Taihu virus	0	1	0
Bean pod mottle virus	0	1	0
Chocolate lily virus A	0	1	1
Antarctic picor0+AC0-like virus 3	0	1	0
Nilaparvata lugens reovirus	0	1	1
Mycoreovirus 1	0	1	1
Umatilla virus	0	1	0
Rotavirus I	0	1	0
Rotavirus A	0	1	2
Rice dwarf virus	0	1	0
Pea seed+AC0-borne mosaic virus	0	1	0
Bean common mosaic virus	0	1	1
Sweet potato virus 2	0	1	0
Telosma mosaic virus	0	1	0
Ranunculus mild mosaic virus	0	1	0
Thunberg fritillary mosaic virus	0	1	0
Iris mild mosaic virus	0	1	1
Reed chlorotic stripe virus	0	1	0
Pleione flower breaking virus	0	1	0
Triticum mosaic virus	0	1	0
Wheat streak mosaic virus	0	1	0
Pepino mosaic virus	0	1	0
Papaya mosaic virus	0	1	0
Cassava virus X	0	1	0
Mirabilis jalapa mottle virus	0	1	0
American hop latent virus	0	1	0
African oil palm ringspot virus	0	1	0
Cherry green ring mottle virus	0	1	0
Heracleum latent virus	0	1	0
Carrot Ch virus 1	0	1	0
Fusarium graminearum mycotymovirus 1	0	1	0
Porcine epidemic diarrhea virus	0	1	1
Rhinolophus bat coro0virus HKU2	0	1	0
Alphamesonivirus 4	0	1	0
Yichang virus	0	1	1
Grapevine endophyte alphaendor0virus	0	1	0
Ceratobasidium endor0virus A	0	1	0
Parietaria mottle virus	0	1	0
Peanut stunt virus	0	1	0
Cowpea chlorotic mottle virus	0	1	1
Spissistilus festinus virus 1	0	1	0
Quang Binh virus	0	1	0
Culex flavivirus	0	1	0
Spondweni virus	0	1	1
Kedougou virus	0	1	0
Yaounde virus	0	1	0
Japanese encephalitis virus	0	1	1
West Nile virus	0	1	1
Phnom Penh bat virus	0	1	0
Pestivirus E	0	1	0
Hepacivirus L	0	1	1
Hepacivirus E	0	1	1
Vesicular exanthema of swine virus	0	1	0
Eimeria tenella R0 virus 1	0	1	0
Beauveria bassia0 victorivirus NZL/1980	0	1	0
Diatom colony associated dsR0 virus 6	0	1	0
Diatom colony associated dsR0 virus 3	0	1	0
Red clover powdery mildew+AC0-associated totivirus 9	0	1	0
Arracacha virus 1	0	1	0
Car0tion necrotic fleck virus	0	1	0
Lettuce chlorosis virus	0	1	0
Blackberry yellow vein+AC0-associated virus	0	1	0
Grapevine leafroll+AC0-associated virus 3	0	1	0
Beet western yellows virus	0	1	0
Cherry associated luteovirus	0	1	0
Alter0ria alter0ta chrysovirus	0	1	1
Penicillium janczewskii chrysovirus 2	0	1	0
Pea e0tion mosaic virus 2	0	1	0
Angelonia flower break virus	0	1	0
Bermuda grass latent virus	0	1	0
Bovine astrovirus B76/HK	0	1	0
HMO Astrovirus A	0	1	4
Bastrovirus BAS+AC0-3	0	1	0
Sichuan takin astrovirus	0	1	0
Heterobasidion partitivirus 3	0	1	0
White clover cryptic virus 1	0	1	0
Dill cryptic virus 2	0	1	0
Cucumber fruit mottle mosaic virus	0	1	0
Soil+AC0-borne cereal mosaic virus	0	1	0
Pseudomo0s virus phi8	0	1	1
Telli0 virus	0	1	0
Euproster0 elaeasa virus	0	1	0
Lake Si0i virus 1	0	1	0
Privet leaf blotch+AC0-associated virus	0	1	0
Botrytis porri botybir0virus 1	0	1	0
Epirus cherry virus	0	1	0
Rubella virus	0	1	0
Felid gammaherpesvirus 1	0	1	1
Taterapox virus	0	1	0
Vaccinia virus	0	1	3
Duck atadenovirus A	0	1	3
Fowl aviadenovirus E	0	1	0
Great tit siadenovirus A	0	1	0
Centrosema yellow spot virus	0	1	0
Sri Lankan cassava mosaic virus	0	1	0
Cleome leaf crumple virus	0	1	0
Velvet bean severe mosaic virus	0	1	0
Cnidoscolus mosaic leaf deformation virus	0	1	0
Euphorbia caput+AC0-medusae latent virus	0	1	0
Mulberry mosaic dwarf associated virus	0	1	0
Sulfolobales Mexican rudivirus 1	0	1	0
Acidianus rod+AC0-shaped virus 1	0	1	0
Gammapapillomavirus 16	0	1	0
Gammapapillomavirus 10	0	1	0
Lambdapapillomavirus 4	0	1	0
Dyoiotapapillomavirus 2	0	1	0
Dyoiotapapillomavirus 1	0	1	0
Iotapapillomavirus 1	0	1	1
Pipapillomavirus 1	0	1	0
Treisepsilonpapillomavirus 1	0	1	1
Porcine associated porprismacovirus 10	0	1	0
Rat associated porprismacovirus 1	0	1	0
Bat associated circovirus 2	0	1	0
Circoviridae 6 LDMD+AC0-2013	0	1	1
Stenotrophomo0s phage phiSHP2	0	1	0
Spiroplasma virus C74	0	1	0
Xanthomo0s virus Cf1c	0	1	0
Cacao Bacilliform SriLanka Virus	0	1	1
Pelargonium vein banding virus	0	1	0
Sugarcane bacilliform MO virus	0	1	0
Rose yellow vein virus	0	1	0
Tobacco vein clearing virus	0	1	0
Langur virus	0	1	0
Simian retrovirus 4	0	1	0
Equine infectious anemia virus	0	1	0
UR2 sarcoma virus	0	1	0
Yellow+AC0-breasted capuchin simian foamy virus	0	1	0
Eastern chimpanzee simian foamy virus	0	1	0
Primate protoparvovirus 1	0	1	0
Primate erythroparvovirus 3	0	1	1
Decapod hepandensovirus 1	0	1	1
Mouse kidney parvovirus	0	1	0
Desmodus rotundus parvovirus	0	1	0
Torque teno Leptonychotes weddellii virus+AC0-1	0	1	0
Sea otter polyomavirus 1	0	1	0
Simian virus 12	0	1	0
Saimiri sciureus polyomavirus 1	0	1	0
Rattus norvegicus polyomavirus 1	0	1	0
Parabacteroides phage YZ+AC0-2015a	0	1	0
Faba bean necrotic yellows virus	0	1	0
Aeropyrum pernix ovoid virus 1	0	1	0
Acidianus bottle+AC0-shaped virus 2	0	1	0
Bacillus virus AP50	0	1	0
Duck hepatitis B virus	0	1	0
Halogeometricum virus HGPV1	0	1	0
Vibrio phage 11895+AC0-B1	22	0	3
Prochlorococcus phage P+AC0-SSM3	51	0	48
Cronobacter phage CR5	15	0	14
Vibrio phage henriette 12B8	11	0	9
Halovirus HRTV+AC0-5	15	0	12
Vibrio phage X29	8	0	0
Shewanella sp. phage 1/40	56	0	19
Vibrio phage helene 12B3	85	0	40
Rhizobium phage RR1+AC0-B	6	0	3
Clostridium phage phiCT9441A	12	0	3
Vibrio phage vB+AF8-VchM+AC0-138	7	0	7
Enterobacteria phage phiEcoM+AC0-GJ1	3	0	1
Thermus phage phiYS40	30	0	28
Psychrobacter phage pOW20+AC0-A	3	0	2
Shewanella sp. phage 1/41	3	0	0
Pectobacterium phage PM1	3	0	2
Clostridium phage phiMMP04	5	0	0
Escherichia phage ECML+AC0-117	2	0	2
Agrobacterium phage 7+AC0-7+AC0-1	2	0	4
Bacillus phage BCD7	2	0	2
Lactobacillus prophage Lj771	3	0	0
Lactobacillus phage phiAQ113	2	0	0
Aggregatibacter phage S1249	15	0	0
Cellulophaga phage phiSM	1	0	1
Salmonella phage ST64B	11	0	16
Erwinia phage vB+AF8-EamM+AC0-Y2	1	0	1
Halovirus HSTV+AC0-2	6	0	28
Clostridium phage phiCD506	20	0	0
Clostridium phage phiCT453B	4	0	0
Acinetobacter phage Ac42	9	0	10
Citrobacter phage Margaery	9	0	3
Shigella phage SHFML+AC0-11	32	0	0
Escherichia phage UFV+AC0-AREG1	11	0	58
Escherichia phage vB+AF8-EcoM+AC0-UFV13	13	0	0
Escherichia virus RB32	26	0	0
Escherichia virus HY01	8	0	2
Escherichia virus C40	12	0	0
Escherichia virus E112	10	0	0
Escherichia virus HY03	2	0	3
Yersinia virus D1	4	0	0
Escherichia virus Ime09	2	0	5
Escherichia virus IME08	15	0	5
Escherichia virus QL01	12	0	0
Escherichia virus JS10	8	0	4
Escherichia virus WG01	1	0	2
Vibrio phage VH7D	22	0	7
Vibrio virus ValKK3	5	0	3
Escherichia virus HP3	6	0	0
Escherichia virus APCEc01	3	0	0
Escherichia virus JS09	3	0	0
Shigella virus SP18	11	0	2
Escherichia virus VR26	6	0	6
Escherichia virus ECD7	7	0	0
Escherichia virus JSE	4	0	0
Salmonella virus STP4a	1	0	1
Klebsiella phage vB+AF8-KpnM+AF8-KpV477	2	0	4
Klebsiella virus PKO111	8	0	10
Klebsiella virus JD18	7	0	4
Enterobacter virus Eap3	6	0	5
Klebsiella virus KP27	9	0	0
Escherichia virus RB43	36	0	6
Escherichia virus RB16	43	0	29
Pseudomo0s virus phiKZ	46	0	31
Burkholderia phage KS5	8	0	1
Burkholderia phage ST79	3	0	4
Salmonella phage SEN1	5	0	20
Mannheimia phage vB+AF8-MhM+AF8-587AP1	7	0	0
Stenotrophomo0s phage Smp131	1	0	3
Erwinia phage ENT90	1	0	0
Burkholderia virus phi52237	18	0	75
Yersinia virus L413C	4	0	0
Vibrio phage PV94	1	0	1
Aeromo0s virus phiO18P	8	0	4
Pasteurella virus F108	1	0	4
Cronobacter virus CR8	16	0	4
Cronobacter virus CR3	6	0	5
Cronobacter virus PBES02	3	0	4
Salmonella virus SE1	15	0	0
Escherichia virus FV3	9	0	2
Escherichia virus P1	40	0	7
Escherichia virus VpaE1	15	0	0
Salmonella virus SP116	4	0	0
Salmonella virus BPS17W1	6	0	5
Escherichia virus HY02	5	0	0
Erwinia virus M7	15	0	6
Erwinia virus Ea214	10	0	4
Citrobacter virus Moogle	5	0	4
Shigella virus Sf14	10	0	14
Shigella virus Sf17	5	0	21
Escherichia virus SUSP1	4	0	0
Klebsiella virus K64+AC0-1	30	0	27
Pseudomo0s phage PPpW+AC0-3	29	0	65
Enterobacter phage Arya	5	0	4
Escherichia virus CVM10	7	0	5
Escherichia virus ep3	1	0	0
Aeromo0s virus Aes12	11	0	5
Aeromo0s virus Asgz	14	0	2
Pseudomo0s phage PaoP5	10	0	0
Pseudomo0s virus CAb02	18	0	5
Pseudomo0s virus PA10	7	0	0
Erwinia virus Deimos	14	0	0
Erwinia virus Ea35+AC0-70	6	0	1
Erwinia virus SpecialG	1	0	7
Clostridium phage phiCDHM19	9	0	13
Clostridium phage CDMH1	1	0	0
Clostridium virus phiCD119	16	0	0
Clostridium virus phiCD27	2	0	5
Aeromo0s virus 31	5	0	0
Campylobacter virus CP220	1	0	1
Arthrobacter virus Brent	6	0	0
Arthrobacter virus Sonny	5	0	0
Arthrobacter virus Beans	1	0	0
Arthrobacter virus Jawnski	2	0	0
Vibrio virus pTD1	9	0	3
Klebsiella virus JD001	6	0	3
Pectobacterium phage PEAT2	5	0	3
Klebsiella virus KpV80	4	0	4
Pseudomo0s virus DL60	5	0	0
Pseudomo0s virus F8	5	0	0
Arthrobacter virus ArV1	5	0	1
Halomo0s virus HAP1	4	0	7
Acinetobacter virus AbP2	9	0	0
Salmonella virus Marshall	6	0	0
Escherichia virus ECML4	3	0	0
Pseudomo0s virus G1	6	0	0
Pseudomo0s virus PAKP3	3	0	12
Yersinia virus TG1	4	0	2
Burkholderia virus Bcep1	2	0	2
Burkholderia virus Bcep781	2	0	1
Flavobacterium virus FCV1	2	0	4
Flavobacterium virus FCL2	1	0	0
Aeromo0s virus 56	4	0	2
Vibrio virus VP585	1	0	0
Vibrio virus VHML	1	0	1
Tetrasphaera virus TJE1	1	0	2
Burkholderia virus Bcep0zgul	1	0	0
Rhizobium phage vB+AF8-RleS+AF8-L338C	21	0	2
Synechococcus phage S+AC0-CBS1	13	0	4
Brucella phage BiPBO1	11	0	4
Rhodococcus phage RRH1	11	0	5
Paenibacillus phage PG1	11	0	6
Lactococcus phage phiL47	10	0	6
Enterobacteria phage YYZ+AC0-2008	13	0	1
Idiomari0ceae phage 1N2+AC0-2	7	0	3
Pseudomo0s phage MD8	7	0	4
Clostridium phage phiCD111	7	0	1
Geobacillus virus E3	7	0	2
Clostridium phage phiCD211	6	0	1
Cronobacter phage phiES15	6	0	4
Enterococcus phage phiFL4A	6	0	1
Gordonia phage GRU1	6	0	5
Rhodobacter phage RcapMu	6	0	2
Pseudomo0s phage JBD44	6	0	4
Pseudomo0s phage phi297	5	0	11
Salmonella phage vB+AF8-SosS+AF8-Oslo	5	0	1
Lactobacillus phage A2	5	0	2
Lactobacillus phage JCL1032	5	0	6
Mannheimia phage vB+AF8-MhS+AF8-535AP2	7	0	4
Acinetobacter phage IME+AF8-AB3	5	0	14
Enterobacteria phage BP+AC0-4795	5	0	0
Enterobacteria phage mEp237	4	0	1
Streptococcus phage phiARI0131+AC0-1	4	0	3
Clostridium phage vB+AF8-CpeS+AC0-CP51	4	0	2
Gordonia phage CaptainKirk2	4	0	0
Paracoccus phage vB+AF8-PmaS+AC0-R3	4	0	2
Bacteroides phage B40+AC0-8	3	0	5
Verrucomicrobia phage P8625	3	0	2
Bacillus phage phi4B1	3	0	1
Lactococcus phage bIL312	3	0	0
Bacillus phage phIS3501	3	0	6
Azospirillum phage Cd	3	0	2
Enterococcus phage EFC+AC0-1	3	0	1
Pseudomo0s phage phi2	3	0	3
Lactococcus phage P092	3	0	2
Xanthomo0s phage Xp15	3	0	1
Lactococcus phage PLgT+AC0-1	3	0	0
Cronobacter phage ENT39118	2	0	1
Lactobacillus phage Sha1	2	0	1
Riemerella phage RAP44	2	0	0
Lactococcus phage 98201	2	0	0
Streptococcus phage SpSL1	2	0	0
Clostridium phage phiCT19406C	2	0	1
Actinoplanes phage phiAsp2	2	0	1
Pseudomo0s phage YMC11/07/P54+AF8-PAE+AF8-BP	2	0	8
Bacillus phage phiCM3	2	0	0
Streptococcus phage phiNJ2	2	0	1
Streptomyces phage SV1	2	0	0
Marinomo0s phage P12026	2	0	1
Gordonia phage GRU3	2	0	2
Serratia phage Eta	2	0	0
Bacillus phage PBC1	2	0	3
Streptomyces phage mu1/6	2	0	3
Enterobacterial phage mEp213	5	0	2
Staphylococcus phage StB20	2	0	0
Enterobacteria phage HK225	2	0	2
Gordonia phage McGo0gall	1	0	0
Clostridium phage phi8074+AC0-B1	1	0	0
Oenococcus phage phiS13	1	0	0
Clostridium phage PhiS63	1	0	0
Bacillus phage PfEFR+AC0-5	1	0	0
Streptococcus virus 9871	1	0	3
Lactobacillus phage phiJB	1	0	2
Enterobacteria phage mEp460	1	0	0
Enterobacteria phage cdtI	1	0	4
Clostridium phage phiCP34O	1	0	0
Clostridium phage phiSM101	1	0	0
Lactobacillus phage PLE2	1	0	0
Streptococcus phage P9	1	0	0
Bacteroides phage B124+AC0-14	1	0	1
Lactococcus phage 50101	1	0	0
Lactococcus phage 28201	1	0	4
Gordonia phage GTE6	1	0	0
Lactobacillus phage CL2	1	0	0
Lactobacillus phage Lrm1	1	0	0
Streptococcus phage A25	1	0	2
Mannheimia phage vB+AF8-MhS+AF8-587AP2	1	0	3
Streptococcus phage phiARI0468+AC0-4	1	0	9
Salinibacter virus M8CC+AC0-19	1	0	2
Streptococcus phage Dp+AC0-1	1	0	1
Lactobacillus phage Lv+AC0-1	1	0	0
Brevibacillus phage Sundance	1	0	3
Methanothermobacter phage psiM100	1	0	0
Streptococcus phage phi3396	1	0	1
Lactococcus phage TP901+AC0-1	1	0	0
Listeria phage LP+AC0-030+AC0-3	1	0	0
Brochothrix phage NF5	1	0	3
Pseudoalteromo0s phage BS5	1	0	3
Geobacillus virus E2	1	0	2
Pseudoalteromo0s phage H105/1	1	0	2
Erysipelothrix phage SE+AC0-1	1	0	2
Clostridium phage phiCTP1	1	0	3
Clostridium phage phiCD6356	1	0	0
Lactobacillus phage iLp1308	1	0	0
Brochothrix phage BL3	1	0	1
Pseudoalteromo0s phage Pq0	1	0	1
Mycobacterium phage 40AC	9	0	6
Mycobacterium phage Phantastic	9	0	0
Mycobacterium phage Sheen	7	0	7
Mycobacterium phage BTCU+AC0-1	14	0	0
Mycobacterium phage Alsfro	15	0	5
Mycobacterium phage Jovo	46	0	0
Mycobacterium phage Smeadley	23	0	36
Mycobacterium phage Piro94	5	0	0
Mycobacterium phage Loser	5	0	8
Mycobacterium phage Echild	3	0	2
Mycobacterium phage EagleEye	3	0	3
Mycobacterium phage Jobu08	5	0	0
Mycobacterium phage Pari	12	0	0
Mycobacterium phage Makemake	9	0	7
Mycobacterium phage Bactobuster	1	0	0
Mycobacterium phage Iracema64	4	0	0
Mycobacterium phage Blue7	7	0	0
Mycobacterium phage Papez	5	0	0
Mycobacterium phage Fredward	1	0	3
Mycobacterium phage Wheeler	4	0	0
Mycobacterium phage An0L29	1	0	0
Mycobacterium phage Pioneer	2	0	0
Mycobacterium phage TheloniousMonk	4	0	0
Mycobacterium phage Nyxis	4	0	0
Mycobacterium virus Che12	4	0	4
Mycobacterium virus Timshel	4	0	1
Mycobacterium virus Gladiator	18	0	0
Mycobacterium virus Marcell	20	0	0
Mycobacterium virus Bxz2	7	0	5
Mycobacterium virus Heldan	2	0	0
Mycobacterium virus Doom	14	0	22
Mycobacterium virus Arturo	5	0	0
Mycobacterium virus L5	6	0	4
Mycobacterium virus SWU1	3	0	0
Mycobacterium virus D29	2	0	13
Mycobacterium phage Archie	4	0	3
Mycobacterium phage Lolly9	38	0	14
Mycobacterium virus Joedirt	2	0	0
Streptomyces virus Peebs	16	0	3
Streptomyces virus NootNoot	25	0	31
Mycobacterium virus Soto	39	0	27
Mycobacterium virus Zema0r	7	0	5
Mycobacterium virus Cooper	4	0	1
Mycobacterium virus Bane1	6	0	2
Mycobacterium virus Stinger	3	0	0
Mycobacterium virus Chrisnmich	1	0	0
Mycobacterium virus BrownC0	1	0	0
Mycobacterium phage 39HC	9	0	0
Mycobacterium virus Acadian	2	0	1
Mycobacterium virus Rosebush	6	0	0
Caulobacter virus Swift	19	0	20
Caulobacter virus Magneto	7	0	0
Escherichia virus E41c	23	0	25
Escherichia virus Rogue1	5	0	0
Escherichia virus Jk06	4	0	0
Klebsiella virus PKP126	4	0	0
Klebsiella virus KP36	6	0	0
Klebsiella virus Sushi	2	0	12
Klebsiella virus KLPN1	1	0	0
Klebsiella virus 1513	2	0	6
Enterobacter virus F20	1	0	0
Escherichia virus ADB2	4	0	0
Salmonella phage phSE+AC0-2	5	0	0
Salmonella phage 36	1	0	0
Enterobacteria phage vB+AF8-EcoS+AF8-NBD2	3	0	0
Shigella virus pSf1	2	0	0
Salmonella phage NR01	1	0	0
Salmonella virus Shivani	20	0	0
Escherichia virus DT57C	3	0	1
Escherichia virus FFH1	1	0	0
Escherichia virus AKFV33	1	0	4
Mycobacterium phage PopTart	11	0	3
Mycobacterium phage Brocalys	7	0	7
Mycobacterium phage Dante	4	0	0
Mycobacterium phage Daenerys	6	0	0
Mycobacterium phage WIVsmall	1	0	2
Mycobacterium phage BuzzLyseyear	2	0	0
Mycobacterium phage XFactor	2	0	0
Mycobacterium virus Dotproduct	4	0	0
Mycobacterium virus SG4	2	0	0
Mycobacterium virus Wee	11	0	0
Mycobacterium virus Shau01	1	0	0
Mycobacterium virus Che9d	1	0	1
Mycobacterium phage Mufasa	5	0	2
Mycobacterium phage Enkosi	4	0	2
Mycobacterium phage Murucutumbu	4	0	7
Mycobacterium phage Kratio	3	0	0
Mycobacterium phage Milly	2	0	0
Mycobacterium phage OkiRoe	3	0	3
[truncated: 2,144 more rows]
