# Supplementary material for: Viral Metagenomics Reveals Widely Diverse Viral Community of Freshwater Amazonian Lake
Source: Front Public Health. 2022 Apr 25;10:869886. doi: 10.3389/fpubh.2022.869886 (PMC9081339; doi:10.3389/fpubh.2022.869886)
Supplement: Supplementary Table 3 — Full report table of identified viruses from taxonomic analysis performed by Kraken2 for Lake Bolonha's metagenome Sample P3. [file Table_3.XLSX]

## Sheet: tabela-species-p3
Species	Sample P1 Reads	Sample P2 Reads	Sample P3 Reads
Cyanophage S+AC0-RIM50	587	40	852
Haemophilus virus HP1	0	0	418
Agrobacterium virus Atuph07	309	36	363
Acidovorax virus ACP17	270	30	337
Synechococcus phage S+AC0-SKS1	578	66	330
Mycobacterium phage Crossroads	247	19	328
Synechococcus phage S+AC0-SM2	629	61	288
Synechococcus phage S+AC0-PM2	489	50	285
Escherichia virus DE3	410	126	285
Erwinia virus EaH2	214	23	221
Synechococcus phage S+AC0-RIM8 A.HR1	250	48	218
Synechococcus phage S+AC0-CAM9	371	40	215
Synechococcus phage ACG+AC0-2014e	96	59	204
Yellowstone lake phycod0virus 3	515	60	201
Salmonella virus SJ46	54	5	192
Synechococcus phage S+AC0-WAM2	267	21	190
Pseudomo0s phage phi3	64	6	180
Yellowstone lake phycod0virus 2	322	39	179
Synechococcus phage S+AC0-CAM3	147	22	161
Synechococcus phage S+AC0-CAM1	261	26	149
Synechococcus phage S+AC0-RSM4	278	22	149
Cyanophage S+AC0-TIM5	157	15	148
Pandoravirus neocaledonia	121	317	143
Synechococcus phage S+AC0-SM1	288	30	142
Cyanophage S+AC0-RIM32	314	22	141
Prochlorococcus phage P+AC0-TIM68	279	27	138
Pandoravirus inopi0tum	185	435	138
Synechococcus phage S+AC0-MbCM100	182	9	136
Synechococcus phage ACG+AC0-2014i	223	6	123
Prochlorococcus phage P+AC0-SSM2	255	37	122
Pandoravirus macleodensis	98	179	122
Synechococcus phage S+AC0-WAM1	210	14	121
Mycobacterium phage Myr0	39	8	113
Rhodococcus virus Weasel	108	7	112
Yellowstone lake phycod0virus 1	238	25	110
Erwinia phage vB+AF8-EamM+AF8-Kwan	233	10	109
Synechococcus phage S+AC0-CBS4	194	20	107
Pandoravirus quercus	107	85	99
Erwinia virus Asesino	96	18	92
Mycobacterium phage Snenia	15	9	92
Synechococcus phage ACG+AC0-2014g	125	7	91
Pseudomo0s virus Noxifer	70	10	89
Rhodovulum phage RS1	132	24	88
Synechococcus phage ACG+AC0-2014d	199	27	86
Pseudomo0s virus nickie	58	8	86
Synechococcus phage S+AC0-SSM4	167	13	83
Synechococcus phage S+AC0-SSM7	162	16	83
Pandoravirus salinus	142	161	83
Choristoneura fumifera0 granulovirus	187	2476	83
Synechococcus phage ACG+AC0-2014f	133	13	80
Escherichia phage slur07	0	0	79
Burkholderia virus phi52237	18	0	75
Achromobacter virus JWX	20	0	71
Pandoravirus dulcis	102	86	69
Synechococcus phage S+AC0-CRM01	90	12	67
Shigella phage SfIV	206	5	67
Pseudomo0s phage PaMx42	21	7	66
Escherichia virus RCS47	53	2	65
Pseudomo0s phage PPpW+AC0-3	29	0	65
Synechococcus phage S+AC0-CBS3	110	5	65
Megavirus chiliensis	94	13	64
Cyanophage KBS+AC0-S+AC0-2A	107	3	61
Synechococcus phage S+AC0-IOM18	115	18	60
Prochlorococcus phage Syn33	121	8	60
Cyanophage Syn30	148	14	58
Synechococcus phage S+AC0-CAM7	121	70	58
Escherichia phage UFV+AC0-AREG1	11	0	58
Prochlorococcus phage Syn1	135	9	56
Bordetella virus BPP1	9	10	54
Mollivirus sibericum	67	78	54
Aeromo0s phage phiAS5	58	54	53
Synechococcus phage S+AC0-SSM5	106	8	51
Orpheovirus IHUMI+AC0-LCC2	62	15	51
Synechococcus phage ACG+AC0-2014h	100	88	50
Pseudomo0s phage PhiPA3	104	14	50
Aureococcus anophagefferens virus	43	7	50
Synechococcus phage Syn19	66	5	49
Burkholderia virus phiE125	50	3	49
Prochlorococcus phage P+AC0-SSM3	51	0	48
Synechococcus phage S+AC0-CBP1	81	8	48
Synechococcus phage S+AC0-CBP3	77	8	48
Pseudomo0s phage 201phi2+AC0-1	44	15	47
Achromobacter virus 83+AC0-24	37	1	47
Achromobacter virus Axp3	20	6	47
Prochlorococcus phage P+AC0-SSM7	61	7	46
Synechococcus phage S+AC0-RIM2 R1+AF8-1999	76	4	46
Pseudomo0s phage PaBG	57	79	45
Burkholderia virus Bcepmigl	62	5	45
Acinetobacter phage vB+AF8-AbaM+AF8-Acibel004	16	1	43
Lactobacillus virus phiJL1	18	1	43
Burkholderia virus phiE202	0	0	43
Stx2+AC0-converting phage 1717	21	1	41
Dinoroseobacter virus D5C	47	3	41
Cyprinid herpesvirus 3	18	33	41
Vibrio phage helene 12B3	85	0	40
Caulobacter virus phiCbK	35	2	40
Vibrio phage eugene 12A10	27	2	39
Acanthocystis turfacea chlorella virus 1	51	9	39
Synechococcus phage metaG+AC0-MbCM1	98	13	38
Synechococcus phage S+AC0-CAM22	98	14	38
Synechococcus phage syn9	81	10	38
Prochlorococcus phage P+AC0-HM1	50	71	38
Rhodococcus virus Tri0	66	31	38
Cyanophage P+AC0-RSM6	66	6	37
Escherichia virus RB69	2	2	37
Yersinia virus Yen9+AC0-04	44	1	37
Ralstonia virus RSL1	36	29	37
Bacillus virus PBS1	39	3	37
Elephant endotheliotropic herpesvirus 4	37	4	37
Bacillus phage AR9	0	11	37
Synechococcus phage ACG+AC0-2014b	67	2	36
Bacillus virus G	64	15	36
Mycobacterium phage Smeadley	23	0	36
Paenibacillus virus Tripp	6	0	36
Synechococcus phage S+AC0-CBP4	53	5	36
Prochlorococcus phage P+AC0-SSP10	29	0	36
BeAn 58058 virus	114	2	36
Prochlorococcus phage MED4+AC0-213	39	1	35
Erwinia phage vB+AF8-EamM+AF8-ChrisDB	53	24	35
Streptomyces phage BillNye	66	51	35
Brazilian marseillevirus	24	6	34
Mycobacterium virus Bxz1	39	8	33
Mimivirus terra2	67	108	33
Morganella phage vB+AF8-MmoM+AF8-MP1	34	7	32
Vibrio virus KVP40	22	45	32
Gordonia phage Lucky10	7	34	32
Bacillus virus BCP82	17	1	32
Serratia virus IME250	6	1	32
Psittaciform 1 orthobor0virus	7	3	32
Cryptophlebia leucotreta granulovirus	3	2	32
Cyanophage P+AC0-TIM40	52	3	31
Synechococcus phage ACG+AC0-2014c	74	5	31
Pseudomo0s virus phiKZ	46	0	31
Streptomyces virus NootNoot	25	0	31
Klebsiella virus IME260	73	1	31
Cronobacter phage vB+AF8-CsaM+AF8-GAP32	38	55	30
Moumouvirus	45	18	30
Salmonella virus SJ3	0	0	30
Escherichia virus RB16	43	0	29
Paramecium bursaria Chlorella virus A1	27	39	29
Emiliania huxleyi virus 86	22	7	29
Thermus phage phiYS40	30	0	28
Halovirus HSTV+AC0-2	6	0	28
Aeromo0s virus 65	72	71	28
Salmonella virus Melville	21	1	28
Escherichia virus P2	4	1	28
Klebsiella virus K64+AC0-1	30	0	27
Ralstonia virus RP12	53	18	27
Caulobacter phage CcrColossus	65	4	27
Achromobacter phage JWF	13	2	27
Mycobacterium virus Soto	39	0	27
Ostreococcus lucimarinus virus 2	27	19	27
Squirrelpox virus	23	30	27
Cafeteria roenbergensis virus	44	110	27
Synechococcus phage S+AC0-ShM2	68	9	26
Synechococcus phage S+AC0-CBS2	36	9	26
Only Syngen Nebraska virus 5	24	38	26
Golden Marseillevirus	25	4	26
Prochlorococcus phage P+AC0-RSM4	39	11	25
Microcystis virus Ma+AC0-LMM01	109	6	25
Escherichia virus E41c	23	0	25
Ralstonia phage RSP15	62	21	25
Prochlorococcus phage P+AC0-SSM4	49	15	24
Acinetobacter phage Acj9	32	7	24
Aeromo0s phage CC2	22	2	24
Ralstonia phage RSY1	22	7	24
Pectobacterium phage CBB	29	8	24
Gordonia phage Sch0beltier	2	0	24
Hubei picor0+AC0-like virus 69	19	0	24
Cercopithecine betaherpesvirus 5	26	13	24
Pelagibacter phage HTVC008M	68	9	23
Cyanophage P+AC0-RSM1	51	11	23
Cellulophaga virus Cba41	16	0	23
Chrysodeixis chalcites nucleopolyhedrovirus	52	7	23
Acanthamoeba polyphaga mimivirus	80	14	23
Citrobacter phage IME+AC0-CF2	0	0	23
Cronobacter phage S13	30	2	22
Citrobacter virus CF1	4	4	22
Klebsiella phage vB+AF8-KpnM+AF8-KB57	17	27	22
Mycobacterium virus Doom	14	0	22
Nephila clavipes virus 2	9	3	22
Paramecium bursaria Chlorella virus NY2A	47	1	22
Apis mellifera filamentous virus	25	126	22
Noumeavirus	19	7	22
Synechococcus phage S+AC0-CAM8	50	12	21
Aeromo0s virus Aeh1	17	1	21
Shigella virus Sf17	5	0	21
Rhodoferax phage P26218	10	2	21
Dishui lake phycod0virus 1	15	63	21
Bufonid herpesvirus 1	9	3	21
African swine fever virus	26	11	21
Enterobacteria phage VT2phi+AF8-272	0	0	21
Acinetobacter phage ZZ1	46	6	20
Acinetobacter phage Acj61	30	40	20
Salmonella phage SEN1	5	0	20
Ralstonia virus RSA1	8	56	20
Burkholderia virus BcepMu	5	1	20
Mycobacterium phage Bipper	47	5	20
Caulobacter virus Swift	19	0	20
Caulobacter virus Karma	3	3	20
Shigella virus AG3	7	29	20
Beihai picor0+AC0-like virus 82	5	2	20
Ca0rypox virus	13	38	20
Prochlorococcus phage P+AC0-HM2	25	3	19
Shewanella sp. phage 1/40	56	0	19
Escherichia phage PBECO 4	45	8	19
Rhizobium phage 16+AC0-3	30	2	19
Escherichia phage VB+AF8-EcoS+AC0-Golestan	2	0	19
Lactococcus virus KSY1	12	0	19
Klebsiella virus 0507KN21	11	1	19
Trichoplusia ni ascovirus 2c	63	9	19
Mammalian rubulavirus 5	0	0	19
Pseudomo0s phage Lu11	13	5	18
Sinorhizobium virus N3	22	6	18
Streptomyces phage 0nodon	1	4	18
Ostreococcus tauri virus 1	15	2	18
Lambdi0 fiscellaria nucleopolyhedrovirus	11	27	18
Helicoverpa armigera granulovirus	5	5	18
Sphingomo0s phage PAU	38	3	17
Edwardsiella phage PEi20	19	44	17
Escherichia virus PhAPEC2	18	60	17
Escherichia virus 121Q	24	5	17
Mycobacterium phage Adzzy	10	1	17
Shamonda orthobunyavirus	21	0	17
Paramecium bursaria Chlorella virus AR158	12	13	17
Phaeocystis globosa virus	43	14	17
Pithovirus sibericum	18	68	17
Equid gammaherpesvirus 5	16	1	17
Salmonella phage ST64B	11	0	16
Shigella virus Sf24	27	4	16
Acinetobacter virus 133	26	6	16
Cyanophage 0TL2A+AC0-133	3	13	16
Delftia phage RG+AC0-2014	31	11	16
Pseudomo0s virus LUZ24	15	43	16
Potato virus A	18	3	16
Micromo0s pusilla virus SP1	44	9	16
Chrysochromuli0 erici0 virus	28	5	16
Saimiriine betaherpesvirus 4	12	3	16
Aotine betaherpesvirus 1	10	6	16
Rhodococcus phage E3	21	3	15
Salmonella virus PsP3	4	20	15
Staphylococcus phage SA1	13	5	15
Bacillus phage vB+AF8-BanS+AC0-Tsamsa	32	3	15
Sinorhizobium phage phiLM21	24	8	15
Salmonella phage SPN3UB	10	2	15
Gordonia virus Bachita	15	0	15
Escherichia phage P694	11	3	15
Bacillus virus Bobb	45	1	15
Bacillus virus Camphawk	7	0	15
Micromo0s sp. RCC1109 virus MpV1	29	2	15
Ostreococcus lucimarinus virus 7	2	6	15
Neodiprion lecontei nucleopolyhedrovirus	8	1	15
Elephantid betaherpesvirus 1	13	56	15
Saimiriine alphaherpesvirus 1	8	0	15
Parapoxvirus of red deer in New Zealand	13	16	15
Mycobacterium virus Redrock	0	0	15
Mycobacterium virus Liefie	0	0	15
Rhodothermus phage RM378	18	4	14
Cronobacter phage CR5	15	0	14
Salmonella phage 118970+AF8-sal3	20	1	14
Shigella virus Sf14	10	0	14
Pseudomo0s virus pf16	26	5	14
Vibrio virus Aphrodite1	14	45	14
Acinetobacter phage IME+AF8-AB3	5	0	14
Mycobacterium phage Lolly9	38	0	14
Salmonella phage SSU5	15	1	14
Burkholderia phage KS9	2	2	14
Microbacterium virus Min1	24	0	14
Pelagibacter phage HTVC019P	4	2	14
Enterococcus virus EFDG1	19	7	14
Itacaiu0s curiovirus	3	1	14
Lymantria dispar multiple nucleopolyhedrovirus	14	17	14
Bovine papular stomatitis virus	10	1	14
Heliothis zea nudivirus	18	60	14
Enterobacteria phage SfI	0	0	14
Mycobacterium phage Hosp	0	0	14
Acinetobacter phage YMC13/03/R2096	40	5	13
Aeromo0s phage PX29	12	6	13
Cronobacter virus CR9	44	25	13
Erwinia virus Desertfox	8	49	13
Clostridium phage phiCDHM19	9	0	13
Escherichia phage HK639	33	1	13
Mycobacterium virus D29	2	0	13
Cellulophaga phage phi46:3	7	39	13
Burkholderia virus DC1	12	0	13
Small rumi0nt morbillivirus	1	0	13
Panine betaherpesvirus 2	11	10	13
Raptor siadenovirus A	1	1	13
Lausannevirus	15	11	13
Tunisvirus	10	6	13
Acidianus tailed spindle virus	10	3	13
Bole Tick Virus 2	0	1	13
Mycobacterium phage 20ES	0	0	13
Propionibacterium virus G4	0	0	13
Beet black scorch virus	0	0	13
Shewanella phage Spp001	22	2	12
Halovirus HRTV+AC0-5	15	0	12
Enterobacter virus PG7	30	38	12
Serratia virus BF	64	7	12
Pseudomo0s virus PAKP3	3	0	12
Enterobacteria phage ES18	30	1	12
Klebsiella virus Sushi	2	0	12
Streptomyces virus Lannister	17	1	12
Gordonia virus Vendetta	22	1	12
Mycobacterium virus Sbash	8	1	12
Synechococcus phage S+AC0-RIP1	63	5	12
Erwinia phage vB+AF8-EamP+AC0-S6	6	3	12
Pseudomo0s virus TL	2	0	12
Ostreococcus lucimarinus virus 1	18	4	12
Macacine gammaherpesvirus 5	7	35	12
Cyprinid herpesvirus 1	9	7	12
Skunkpox virus	13	3	12
Ectromelia virus	12	0	12
Achromobacter phage phiAxp+AC0-2	0	1	12
Pseudomo0s phage vB+AF8-PaeP+AF8-MAG4	0	0	12
Rhizobium phage vB+AF8-RleM+AF8-P10VF	13	49	11
Pseudomo0s phage OBP	12	4	11
Halocynthia phage JM+AC0-2012	6	3	11
Escherichia virus 4MG	6	1	11
Cronobacter virus GAP31	4	1	11
Pseudomo0s virus PMW	9	4	11
Salinibacter virus M8CRM+AC0-1	40	2	11
Pseudomo0s phage phi297	5	0	11
Gordonia virus Twister6	18	0	11
Sphingobium virus Lacusarx	11	80	11
Acinetobacter virus R3177	3	0	11
Pectobacterium virus Peat1	3	0	11
Burkholderia virus Bcep22	23	0	11
Escherichia virus N4	34	4	11
Bacillus virus CAM003	3	0	11
Dragonfly larvae associated circular virus+AC0-7	18	1	11
Phormidium phage MIS+AC0-PhV1A	12	1	11
Peridroma alphabaculovirus	9	19	11
Murid betaherpesvirus 2	15	32	11
Alcelaphine gammaherpesvirus 2	21	2	11
Cyprinid herpesvirus 2	21	6	11
Turkeypox virus	16	34	11
Flamingopox virus FGPVKD09	4	2	11
NY+AF8-014 poxvirus	9	5	11
Campoletis sonorensis ichnovirus	14	41	11
Ralstonia phage RSS30	0	18	11
Pseudomo0s virus PAKP1	0	0	11
Mycobacterium phage Swirley	0	0	11
Salmonella phage 19	6	77	10
Acinetobacter phage Ac42	9	0	10
Klebsiella virus PKO111	8	0	10
Pectobacterium virus phiTE	16	32	10
Ralstonia virus RSL2	19	2	10
Acinetobacter virus ME3	24	8	10
Erwinia virus EaH1	11	8	10
Lactobacillus phage LF1	1	4	10
Pseudomo0s virus PAE1	8	0	10
Pseudomo0s virus SM1	19	1	10
Microbacterium virus Eleri	16	0	10
Vibrio virus MAR10	12	0	10
Pseudomo0s virus PaMx11	8	2	10
Stenotrophomo0s virus DLP5	8	5	10
Salmonella phage Vi06	3	1	10
Pseudomo0s virus gh1	2	0	10
Achromobacter virus JWAlpha	7	3	10
Bacillus virus Bp8pC	11	114	10
Bacillus phage Phrodo	2	0	10
Ostreococcus tauri virus OtV5	16	8	10
Caviid betaherpesvirus 2	6	2	10
Equid alphaherpesvirus 1	13	2	10
Felid alphaherpesvirus 1	6	3	10
Bovine gammaherpesvirus 6	5	10	10
Monkeypox virus	9	47	10
Pigeonpox virus	12	4	10
Yellowstone lake mimivirus	13	6	10
Invertebrate iridescent virus 3	8	7	10
Fowl aviadenovirus C	4	0	10
Sulfolobus virus STSV1	8	3	10
Shewanella sp. phage 1/4	0	0	10
Vibrio phage henriette 12B8	11	0	9
Enterobacteria phage vB+AF8-KleM+AC0-RaK2	35	6	9
Delftia virus PhiW14	15	5	9
Erwinia virus Risingsun	12	4	9
Microbacterium phage vB+AF8-MoxS+AC0-ISF9	2	1	9
Streptococcus phage phiARI0468+AC0-4	1	0	9
Streptomyces virus Mildred21	25	1	9
Pediococcus virus cIP1	14	5	9
Arthrobacter virus Abidatro	15	1	9
Salmonella phage IME207	13	0	9
Gordonia virus Bantam	9	2	9
Bacillus virus Agate	14	4	9
Bacillus phage Nemo	9	0	9
Lactobacillus virus Lb338+AC0-1	15	2	9
Erwinia virus Ea2809	6	0	9
Halovirus HGTV+AC0-1	14	2	9
Lymantria xyli0 nucleopolyhedrovirus	10	6	9
Phthorimaea operculella granulovirus	8	1	9
Murid betaherpesvirus 8	10	9	9
Tupaiid betaherpesvirus 1	12	4	9
Suid alphaherpesvirus 1	10	32	9
Anguillid herpesvirus 1	18	3	9
Volepox virus	8	2	9
Choristoneura biennis entomopoxvirus	4	1	9
Invertebrate iridescent virus 22	7	24	9
Bat mastadenovirus C	7	2	9
Diadromus pulchellus toursvirus	20	4	9
Hyposoter fugitivus ichnovirus	8	67	9
Thermoproteus te0x spherical virus 1	2	0	9
Microcystis phage MaMV+AC0-DC	0	1	9
Mycobacterium phage Luchador	0	1	9
Shigella virus Sf21	0	0	9
Streptomyces virus Zemlya	0	0	9
Mycobacterium phage Omnicron	0	0	9
Pseudomo0s phage DL62	0	0	9
Beihai picor0+AC0-like virus 56	0	0	9
Vibrio phage qdvp001	15	27	8
Vibrio phage PWH3a+AC0-P1	6	4	8
Vibrio virus nt1	14	16	8
Citrobacter virus Moon	16	2	8
Erwinia phage vB+AF8-EamM+AF8-Caitlin	14	1	8
Salmonella virus SPN3US	18	2	8
Pseudomo0s phage phiPSA1	7	1	8
Gordonia phage UmaThurman	6	56	8
Gordonia phage Phi0lly	3	1	8
Pseudomo0s phage YMC11/07/P54+AF8-PAE+AF8-BP	2	0	8
Mycobacterium phage Loser	5	0	8
Caulobacter virus Rogue	15	10	8
Rhizobium phage RHEph10	8	2	8
Escherichia virus EPS7	13	5	8
Pseudomo0s virus NP1	14	2	8
Streptomyces virus Bing	9	10	8
Mycobacterium phage Cambiare	2	32	8
Pseudomo0s virus R18	1	10	8
Bacillus virus TsarBomba	24	2	8
Enterococcus virus ECP3	5	1	8
Pepper chlorotic spot virus	8	5	8
Ostreococcus tauri virus 2	4	0	8
Pacmanvirus A23	26	5	8
Kaumoebavirus	21	3	8
Choristoneura fumifera0 multiple nucleopolyhedrovirus	18	4	8
Spodoptera litura nucleopolyhedrovirus	8	49	8
Clostera a0stomosis granulovirus B	5	0	8
Psittacid alphaherpesvirus 1	7	1	8
Gallid alphaherpesvirus 1	7	39	8
Cricetid gammaherpesvirus 2	24	2	8
Ranid herpesvirus 1	5	44	8
Ictalurid herpesvirus 1	7	7	8
Orf virus	18	0	8
Melanoplus sanguinipes entomopoxvirus	20	3	8
Short+AC0-finned eel ra0virus	4	2	8
Cherax quadricari0tus iridovirus	10	0	8
Tokyovirus A1	18	41	8
Heliothis virescens ascovirus 3a	24	50	8
Shigella virus Pss1	0	2	8
Arthrobacter virus Martha	0	0	8
Mycobacterium virus JC27	0	0	8
Mycobacterium virus Kugel	0	0	8
Mycobacterium virus Skipole	0	0	8
Escherichia virus AKS96	0	0	8
Mycobacterium virus Mozy	0	0	8
Xingshan nematode virus 2	0	0	8
Mayaro virus	0	0	8
Bacillus phage 0305phi8+AC0-36	6	6	7
Vibrio phage vB+AF8-VchM+AC0-138	7	0	7
Halovirus HRTV+AC0-8	4	2	7
Proteus phage vB+AF8-PmiM+AF8-Pm5461	8	35	7
Vibrio phage VH7D	22	0	7
Citrobacter virus Merlin	19	4	7
Escherichia virus VR25	5	1	7
Escherichia virus P1	40	0	7
Erwinia phage vB+AF8-EamM+AF8-Huxley	4	3	7
Aeromo0s virus 25	15	5	7
Erwinia virus SpecialG	1	0	7
Burkholderia virus phiE255	9	2	7
Halomo0s virus HAP1	4	0	7
Tsukamurella phage TPA2	15	2	7
Streptomyces phage SF3	3	1	7
Stenotrophomo0s phage S1	1	1	7
Mycobacterium phage Sheen	7	0	7
Mycobacterium phage Makemake	9	0	7
Mycobacterium phage Brocalys	7	0	7
Burkholderia virus phi6442	4	1	7
Mycobacterium phage Murucutumbu	4	0	7
Mycobacterium phage Validus	2	2	7
Mycobacterium virus Toto	24	4	7
Proteus phage pPM+AF8-01	2	4	7
Staphylococcus phage SPbeta+AC0-like	10	1	7
Streptococcus phage 20617	9	0	7
Brevibacillus virus Jenst	8	2	7
Thermus virus P74+AC0-26	1	0	7
Mycobacterium phage Troll4	5	1	7
Synechococcus phage S+AC0-CBP42	3	0	7
Erwinia phage vB+AF8-EamP+AC0-L1	13	0	7
Cellulophaga phage phi38:1	17	1	7
Sinorhizobium phage PBC5	10	42	7
Salmonella phage epsilon34	3	5	7
Sulfitobacter phage EE36phi1	11	1	7
Phormidium virus WMP3	8	0	7
Bacillus virus BCP78	27	5	7
Bacillus virus B4	9	3	7
Brochothrix virus A9	7	2	7
Hubei tetrag0tha maxillosa virus 8	2	0	7
Mythim0 unipuncta nucleopolyhedrovirus	8	65	7
Clostera a0choreta granulovirus	16	3	7
Erinnyis ello granulovirus	13	0	7
Plutella xylostella granulovirus	4	5	7
Macropodid alphaherpesvirus 1	8	5	7
Canid alphaherpesvirus 1	2	0	7
Sphenicid alphaherpesvirus 1	6	28	7
Ranid herpesvirus 3	6	4	7
Squirrelpox virus Berlin+AF8-2015	5	1	7
Cowpox virus	12	3	7
Fowlpox virus	5	2	7
Okra leaf curl India virus	8	0	7
Lepidopteran ambidensovirus 1	1	0	7
Cotesia congregata bracovirus	16	7	7
Gokushoviri0e Bog5712+AF8-52	11	0	7
White spot syndrome virus	5	4	7
Lactobacillus phage phi jlb1	0	0	7
Escherichia virus MX01	0	0	7
Lactococcus phage P162	0	0	7
Lactococcus phage Q54	0	0	7
Mycobacterium phage MiaZeal	0	0	7
Pseudomo0s phage phiIBB+AC0-PF7A	0	0	7
Bacillus phage SageFayge	0	0	7
Caulobacter phage Cr30	21	5	6
Erwinia phage vB+AF8-EamM+AF8-Phobos	13	5	6
Erwinia phage vB+AF8-EamM+AF8-EarlPhillipIV	10	4	6
Xanthomo0s phage vB+AF8-XveM+AF8-DIBBI	6	62	6
Vibrio phage ICP1	5	2	6
Deep+AC0-sea thermophilic phage D6E	4	3	6
Escherichia virus VR26	6	0	6
Escherichia virus RB43	36	0	6
Salmonella phage RE+AC0-2010	5	1	6
Erwinia virus M7	15	0	6
Arthrobacter phage vB+AF8-ArS+AC0-ArV2	11	1	6
Paenibacillus phage PG1	11	0	6
Lactococcus phage phiL47	10	0	6
Rhodococcus phage REQ1	7	1	6
Lactobacillus phage JCL1032	5	0	6
Klebsiella phage phiKO2	4	5	6
Bacillus phage phIS3501	3	0	6
Lactobacillus phage phiAT3	2	2	6
Lactobacillus prophage Lj965	1	1	6
Mycobacterium phage 40AC	9	0	6
Mycobacterium virus Turbido	5	1	6
Mycobacterium virus Vincenzo	5	1	6
Escherichia virus Eb49	8	61	6
Klebsiella virus 1513	2	0	6
Yersinia phage phiR201	11	5	6
Streptomyces virus phiHau3	2	0	6
Mycobacterium virus Giles	29	1	6
Pseudomo0s virus PaMx74	20	9	6
Streptomyces virus TP1604	2	3	6
Bacillus virus Finn	5	0	6
Propionibacterium virus E6	7	0	6
Mycobacterium virus Bignuz	3	0	6
Gordonia virus GMA6	14	0	6
Mycobacterium virus Send513	10	2	6
Rhodococcus virus RGL3	11	1	6
Gordonia virus Brandonk123	9	3	6
Gordonia virus Woes	8	1	6
Staphylococcus virus SEP9	5	0	6
Synechococcus phage S+AC0-CBP2	7	0	6
Burkholderia virus BcepC6B	5	1	6
Pseudomo0s virus H66	4	3	6
Myxococcus virus Mx8	6	0	6
Bacillus virus Deepblue	12	0	6
Bacillus virus Bigbertha	9	2	6
Bacillus virus Mater	19	5	6
Bacillus virus Moonbeam	9	4	6
Bacillus virus SIOphi	7	0	6
Staphylococcus virus Twort	7	1	6
Lactobacillus phage LfeInf	5	23	6
Keuraliba ledantevirus	11	1	6
Northern cereal mosaic cytorhabdovirus	12	0	6
Ban0 virus	1	0	6
Micromo0s pusilla reovirus	1	5	6
Helminthosporium victoriae 145S virus	3	3	6
Micromo0s pusilla virus 12T	12	3	6
Ectocarpus siliculosus virus 1	27	34	6
Cedratvirus A11	23	8	6
Halovirus HCTV+AC0-1	6	3	6
Culex mononega+AC0-like virus 2	5	0	6
Maruca vitrata nucleopolyhedrovirus	15	4	6
Spodoptera exigua multiple nucleopolyhedrovirus	8	12	6
Human betaherpesvirus 5	11	17	6
Macacine betaherpesvirus 3	7	56	6
Murid betaherpesvirus 1	12	27	6
Human alphaherpesvirus 2	11	7	6
Equid alphaherpesvirus 3	3	9	6
Meleagrid alphaherpesvirus 1	7	78	6
Gallid alphaherpesvirus 2	2	3	6
Rhinolophus gammaherpesvirus 1	11	3	6
Myotis gammaherpesvirus 8	2	0	6
Macacine gammaherpesvirus 4	3	1	6
Ictalurid herpesvirus 2	3	1	6
Eptesipox virus	7	1	6
Cod iridovirus	1	11	6
Invertebrate iridescent virus 9	3	17	6
Invertebrate iridescent virus 31	5	1	6
Bat mastadenovirus A	4	0	6
Atractylodes mild mottle virus	19	1	6
Chiropteran protoparvovirus 1	16	2	6
Salmonella phage BP63	0	2	6
Mycobacterium virus Astro	0	6	6
Burkholderia virus KL1	0	3	6
Mycobacterium virus Tortellini	0	1	6
Anticarsia gemmatalis nucleopolyhedrovirus	0	17	6
Pseudomo0s phage JBD24	0	0	6
Escherichia phage P483	0	0	6
Listeria virus A511	0	0	6
Bean yellow disorder virus	0	0	6
Yersinia phage phiR1+AC0-37	25	3	5
Acinetobacter phage vB+AF8-AbaM+AF8-phiAbaA1	20	3	5
Rhizobium phage vB+AF8-RleM+AF8-PPF1	9	3	5
Bdellovibrio phage phi1422	9	1	5
Erwinia phage phiEt88	1	1	5
Escherichia virus Ime09	2	0	5
Escherichia virus IME08	15	0	5
Enterobacter virus Eap3	6	0	5
Pseudomo0s virus PA7	21	14	5
Burkholderia phage KS14	1	26	5
Cronobacter virus CR3	6	0	5
Escherichia phage APCEc02	4	2	5
Salmonella virus BPS17W1	6	0	5
Mycobacterium phage Tonenili	13	1	5
Escherichia virus CVM10	7	0	5
Aeromo0s virus Aes12	11	0	5
Pseudomo0s virus CAb02	18	0	5
Clostridium virus phiCD27	2	0	5
Campylobacter virus CPt10	1	13	5
Salmonella virus SEN34	2	1	5
Enterobacterial phage mEp390	22	1	5
Clostridium phage c+AC0-st	11	59	5
Rhodococcus phage RRH1	11	0	5
Gordonia phage Terapin	7	2	5
Gordonia phage GRU1	6	0	5
Ruegeria phage DSS3+AC0-P1	5	1	5
Bacteroides phage B40+AC0-8	3	0	5
Streptomyces phage phiSASD1	3	1	5
Ralstonia phage RS138	3	1	5
Staphylococcus phage 2638A	3	2	5
Lactococcus phage 1358	2	2	5
Salicola phage CGphi29	1	1	5
Mycobacterium phage Alsfro	15	0	5
Mycobacterium virus Bxz2	7	0	5
Streptomyces virus Paradiddles	50	4	5
Mycobacterium virus Zema0r	7	0	5
Mycobacterium virus Baee	8	1	5
Vibrio virus Thalassa	22	1	5
Roseobacter virus RDJL1	18	4	5
Gordonia virus Wizard	1	1	5
Xylella virus Salvo	16	0	5
Mycobacterium virus Che9c	7	61	5
Propionibacterium virus Doucette	4	0	5
Providencia virus PR1	16	39	5
Mycobacterium virus Gaia	11	3	5
Microbacterium virus Ilzat	2	0	5
Rhodococcus phage CosmicSans	9	0	5
Thermus virus P23+AC0-45	6	2	5
Gordonia virus BetterKatz	6	2	5
Arthrobacter virus Amigo	1	0	5
Pelagibacter phage HTVC011P	12	0	5
Pectobacterium phage PP16	3	0	5
Cellulophaga phage phi14:2	9	10	5
Salinivibrio phage CW02	8	0	5
Pseudomo0s virus KPP21	22	25	5
Pseudomo0s virus UFVP2	3	0	5
Bacillus virus Grass	2	3	5
Bacillus phage Eldridge	5	1	5
Staphylococcus virus MCE2014	2	0	5
Lactobacillus virus LP65	7	2	5
Dickeya virus RC2014	8	5	5
Salmonella virus SKML39	5	6	5
Hubei rhabdo+AC0-like virus 1	1	0	5
Hubei picor0+AC0-like virus 9	1	0	5
Walkabout Creek virus	3	12	5
Bundibugyo ebolavirus	3	1	5
Oxbow orthohantavirus	9	0	5
High Plains wheat mosaic emaravirus	8	0	5
Barley mild mosaic virus	1	0	5
Gill+AC0-associated virus	11	1	5
Dulcamara mottle virus	10	0	5
Blackcurrant leafroll+AC0-associated virus 1	1	2	5
Tomato aspermy virus	12	1	5
Cherry chlorotic rusty spot associated partitivirus	1	1	5
Bathycoccus sp. RCC1105 virus BpV	17	7	5
Paramecium bursaria Chlorella virus 1	18	16	5
Adoxophyes ora0 nucleopolyhedrovirus	3	3	5
Choristoneura rosacea0 nucleopolyhedrovirus	12	5	5
Agrotis ipsilon multiple nucleopolyhedrovirus	9	0	5
Clanis bilineata nucleopolyhedrovirus	8	3	5
Orgyia pseudotsugata multiple nucleopolyhedrovirus	8	2	5
Agrotis segetum nucleopolyhedrovirus B	5	3	5
Catopsilia pomo0 nucleopolyhedrovirus	4	60	5
Perigonia lusca nucleopolyhedrovirus	4	29	5
Agrotis segetum nucleopolyhedrovirus A	3	4	5
Clostera a0stomosis granulovirus A	8	7	5
Agrotis segetum granulovirus	3	27	5
Elephant endotheliotropic herpesvirus 5	7	7	5
Papiine alphaherpesvirus 2	10	0	5
Fruit bat alphaherpesvirus 1	4	5	5
Saimiriine gammaherpesvirus 2	8	31	5
Equid gammaherpesvirus 2	8	8	5
Human gammaherpesvirus 4	7	12	5
Ta0pox virus	5	3	5
Pteropox virus	12	5	5
Anomala cuprea entomopoxvirus	9	27	5
Singapore grouper iridovirus	9	1	5
Infectious spleen and kidney necrosis virus	12	2	5
Bat mastadenovirus F	4	0	5
Simian mastadenovirus G	2	0	5
Human mastadenovirus E	1	2	5
Spodoptera frugiperda ascovirus 1a	11	3	5
Torque teno midi virus 3	14	2	5
Acidianus spindle+AC0-shaped virus 1	4	0	5
Clostridium phage phiCT453A	0	1	5
Escherichia virus SUSP2	0	1	5
Vibrio phage VpKK5	0	2	5
Burkholderia phage Bcep176	0	7	5
Pseudomo0s virus PaMx28	0	3	5
Avian avulavirus 10	0	1	5
Porcine mastadenovirus A	0	3	5
Edwardsiella virus MSW3	0	0	5
Lactococcus phage 1706	0	0	5
Mycobacterium phage Cheetobro	0	0	5
Mycobacterium phage Saal	0	0	5
Propionibacterium virus PHL041M10	0	0	5
Euscelidius variegatus virus 1	0	0	5
Callinectes sapidus reovirus 1	0	0	5
Choristoneura muri00 nucleopolyhedrovirus	0	0	5
Gammapapillomavirus 27	0	0	5
Pseudoalteromo0s phage H101	8	3	4
Agrobacterium phage 7+AC0-7+AC0-1	2	0	4
Salmonella phage 21	1	1	4
Cronobacter phage vB+AF8-CsaM+AF8-GAP161	39	8	4
Serratia phage PS2	10	1	4
Escherichia virus VR5	7	3	4
Escherichia virus JS10	8	0	4
Escherichia virus VR20	6	2	4
Escherichia virus VR7	8	1	4
Escherichia virus RB49	6	2	4
Klebsiella phage vB+AF8-KpnM+AF8-KpV477	2	0	4
Klebsiella virus JD18	7	0	4
Burkholderia phage KL3	5	1	4
Burkholderia phage ST79	3	0	4
Aeromo0s virus phiO18P	8	0	4
Pasteurella virus F108	1	0	4
Cronobacter virus CR8	16	0	4
Cronobacter virus PBES02	3	0	4
Erwinia virus Ea214	10	0	4
Citrobacter virus Moogle	5	0	4
Enterobacter phage Arya	5	0	4
Ralstonia virus RSF1	11	1	4
Campylobacter virus Los1	3	3	4
Arthrobacter virus BarretLemon	4	1	4
Klebsiella virus KpV80	4	0	4
Xanthomo0s virus OP2	1	1	4
Flavobacterium virus FCV1	2	0	4
Synechococcus phage S+AC0-CBS1	13	0	4
Rhodobacter phage RcapNL	12	2	4
Brucella phage BiPBO1	11	0	4
Mycobacterium phage DS6A	9	1	4
Pseudomo0s phage MD8	7	0	4
Cyanophage PSS2	7	1	4
Cronobacter phage phiES15	6	0	4
Pseudomo0s phage JBD44	6	0	4
Mycobacterium phage Sparky	5	2	4
Mannheimia phage vB+AF8-MhS+AF8-535AP2	7	0	4
Methanobacterium phage psiM2	3	1	4
Pseudomo0s phage YMC11/02/R656	2	4	4
Enterobacteria phage cdtI	1	0	4
Lactococcus phage 28201	1	0	4
Lactococcus phage WRP3	1	1	4
Mycobacterium virus Che12	4	0	4
Mycobacterium virus Pukovnik	3	1	4
Mycobacterium virus L5	6	0	4
Streptomyces virus Jay2Jay	15	53	4
Escherichia virus AKFV33	1	0	4
Mycobacterium virus Pixie	10	0	4
Propionibacterium virus SKKY	4	0	4
Mycobacterium virus Barnyard	18	0	4
Mycobacterium virus Predator	3	3	4
Roseobacter virus RDJL2	2	1	4
Streptococcus virus Sfi19	6	0	4
Leuconostoc virus LNTR3	13	2	4
Mycobacterium virus Butters	6	0	4
Strepomyces virus Rima	2	1	4
Arthrobacter virus Captnmurica	6	1	4
Tsukamurella virus TIN2	9	2	4
Mycobacterium virus Wildcat	8	4	4
Escherichia virus 9g	3	0	4
Acinetobacter phage vB+AF8-AbaS+AF8-TRS1	3	0	4
Gordonia phage GordDuk1	1	0	4
Enterococcus virus FL3	2	2	4
Gordonia virus Ghobes	1	0	4
Mesorhizobium phage vB+AF8-MloP+AF8-Lo5R7ANS	5	3	4
Salmonella phage BP12A	12	0	4
Enterobacteria phage 13a	2	78	4
Klebsiella virus KP32	1	0	4
Pseudomo0s phage AF	6	0	4
Sodalis phage phiSG1	3	0	4
Vibrio phage ICP2	2	0	4
Enterobacter phage EcP1	2	0	4
Pseudomo0s virus LUZ7	20	13	4
Pseudomo0s virus Bjorn	7	2	4
Roseobacter virus SIO1	3	3	4
Arthrobacter virus Adat	2	1	4
Bacillus phage SalinJah	5	0	4
Bacillus virus Bastille	4	23	4
Bacillus virus CP51	6	2	4
Wenling picor0+AC0-like virus 8	11	2	4
Wenzhou picor0+AC0-like virus 51	4	2	4
Rice yellow stunt nucleorhabdovirus	3	0	4
Avian avulavirus 12	3	1	4
Mapuera rubulavirus	1	0	4
Wenzhou Shrimp Virus 1	5	0	4
Influenza A virus	4	25	4
Human coro0virus HKU1	1	2	4
Alphamesonivirus 7	2	0	4
Hydrangea chlorotic mottle virus	8	0	4
Dendrolimus punctatus cypovirus 22	1	0	4
Little cherry virus 1	1	0	4
Carrot mottle virus	1	0	4
Bastrovirus BAS+AC0-2	10	0	4
Phormidium phage MIS+AC0-PhV1B	4	1	4
Leucania separata nucleopolyhedrovirus	18	14	4
Chrysodeixis includens nucleopolyhedrovirus	5	8	4
Ectropis obliqua nucleopolyhedrovirus	3	2	4
Adoxophyes honmai nucleopolyhedrovirus	2	0	4
Cydia pomonella granulovirus	6	94	4
Cynomolgus cytomegalovirus	8	57	4
Suid betaherpesvirus 2	9	0	4
Human betaherpesvirus 6A	4	1	4
Human alphaherpesvirus 1	11	3	4
Ateline alphaherpesvirus 1	3	1	4
Equid alphaherpesvirus 9	6	1	4
Cercopithecine alphaherpesvirus 9	3	0	4
Bovine alphaherpesvirus 5	5	1	4
Murid gammaherpesvirus 4	12	1	4
Ovine gammaherpesvirus 2	5	2	4
Callitrichine gammaherpesvirus 3	4	1	4
Ranid herpesvirus 2	7	7	4
Haliotid herpesvirus 1	12	2	4
Variola virus	1	0	4
Seal parapoxvirus	5	2	4
Yokapox virus	17	5	4
Nile crocodilepox virus	16	33	4
Adoxophyes honmai entomopoxvirus	10	1	4
Lymphocystis disease virus Sa	22	38	4
European catfish virus	5	1	4
Invertebrate iridovirus 25	11	8	4
Anopheles minimus irodovirus	5	6	4
Skunk mastadenovirus A	15	0	4
Sea lion mastadenovirus A	9	34	4
Marseillevirus marseillevirus	5	1	4
Lambdapapillomavirus 5	10	0	4
Cacao swollen shoot Gha0 M virus	6	1	4
Esparto virus	4	3	4
Kallithea virus	4	1	4
Tomelloso virus	3	12	4
Lepidopteran iteradensovirus 4	2	0	4
Glypta fumifera0e ichnovirus	2	43	4
Torque teno virus 20	1	0	4
Bat associated circovirus 7	6	1	4
Gokushoviri0e GNX3R	8	1	4
Acidianus filamentous virus 7	1	0	4
Escherichia virus M13	2	3	4
Glossi0 hytrovirus	4	0	4
Pyrobaculum spherical virus	1	0	4
Rhodobacter virus RcTitan	0	3	4
Gordonia virus Hotorobo	0	1	4
Southern bean mosaic virus	0	13	4
HMO Astrovirus A	0	1	4
Deer mastadenovirus B	0	2	4
Equine associated gemycircularvirus 1	0	38	4
Klebsiella virus Miro	0	0	4
Salmonella virus UAB87	0	0	4
Geobacillus virus GBSV1	0	0	4
Listeria phage vB+AF8-LmoS+AF8-293	0	0	4
Streptococcus phage PH15	0	0	4
Mycobacterium virus Faith1	0	0	4
Mycobacterium phage Ovechkin	0	0	4
Propionibacterium virus P104A	0	0	4
Acinetobacter phage Bphi+AC0-B1251	0	0	4
Yersinia phage vB+AF8-YenP+AF8-AP5	0	0	4
Pseudomo0s phage vB+AF8-PaeP+AF8-Tr60+AF8-Ab31	0	0	4
Staphylococcus virus SA12	0	0	4
Salmonella virus SH19	0	0	4
Nipah henipavirus	0	0	4
Hunter Island virus	0	0	4
Enterovirus A	0	0	4
Chequa iflavirus	0	0	4
Lymantria dispar iflavirus 1	0	0	4
Astar0virus	0	0	4
Pegivirus K	0	0	4
Hot pepper alphaendor0virus	0	0	4
Phomopsis vexans R0 virus	0	0	4
Ndumu virus	0	0	4
Rosellinia necatrix quadrivirus 1	0	0	4
Lake Sarah+AC0-associated circular virus+AC0-44	0	0	4
Gammapapillomavirus 25	0	0	4
Corchorus golden mosaic virus	0	0	4
Cacao swollen shoot Gha0 R virus	0	0	4
Sinorhizobium phage phiM9	23	2	3
Vibrio phage 11895+AC0-B1	22	0	3
Enterobacteria phage phi92	11	53	3
Rhizobium phage RR1+AC0-B	6	0	3
Clostridium phage phiCT9441A	12	0	3
Aurantimo0s phage AmM+AC0-1	3	2	3
Aeromo0s phage pAh6+AC0-C	1	36	3
Citrobacter phage Margaery	9	0	3
Shigella virus Shfl2	5	3	3
Escherichia virus HY03	2	0	3
Vibrio virus ValKK3	5	0	3
Escherichia virus CC31	11	3	3
Escherichia virus phi1	15	1	3
Salmonella phage vB+AF8-SnwM+AF8-CGG4+AC0-1	7	12	3
Stenotrophomo0s phage Smp131	1	0	3
Pseudomo0s virus phiCTX	5	1	3
Vibrio virus pTD1	9	0	3
Vibrio virus VP4B	9	4	3
Klebsiella virus JD001	6	0	3
Pectobacterium phage PEAT2	5	0	3
Arthrobacter virus Colucci	6	3	3
Pseudomo0s virus Psa374	6	5	3
Bacillus virus SP15	10	16	3
Pseudomo0s virus KIL4	6	2	3
0trialba phage PhiCh1	1	23	3
Colwellia phage 9A	9	3	3
Vibrio phage SIO+AC0-2	8	2	3
Loktanella phage pCB2051+AC0-A	7	1	3
Idiomari0ceae phage 1N2+AC0-2	7	0	3
Pseudomo0s phage PS+AC0-1	5	3	3
Streptococcus phage phiARI0131+AC0-1	4	0	3
Lactobacillus phage Ldl1	4	2	3
Tsukamurella phage TPA4	4	2	3
Lactococcus phage 949	3	37	3
Pseudomo0s phage phi2	3	0	3
Bacillus phage PM1	2	53	3
Archaeal BJ1 virus	2	1	3
Bacillus phage PBC1	2	0	3
Streptomyces phage mu1/6	2	0	3
Streptococcus virus 9871	1	0	3
Croceibacter phage P2559Y	1	5	3
Mannheimia phage vB+AF8-MhS+AF8-587AP2	1	0	3
Idiomari0ceae phage Phi1M2+AC0-2	1	2	3
Acinetobacter phage vB+AF8-AbaS+AF8-Loki	1	1	3
Brevibacillus phage Sundance	1	0	3
Enterobacteria phage phi80	1	1	3
Brochothrix phage NF5	1	0	3
Pseudoalteromo0s phage BS5	1	0	3
Clostridium phage phiCTP1	1	0	3
Mycobacterium phage EagleEye	3	0	3
Mycobacterium phage Fredward	1	0	3
Mycobacterium phage Archie	4	0	3
Mycobacterium virus Bron	2	3	3
Streptomyces virus Peebs	16	0	3
Escherichia virus T5	2	1	3
Vibrio virus Ceto	16	3	3
Mycobacterium phage PopTart	11	0	3
Mycobacterium phage OkiRoe	3	0	3
Gordonia virus OneUp	12	10	3
Gordonia virus Smoothie	11	0	3
Salmonella phage vB+AF8-SenS+AC0-Ent3	5	0	3
Streptomyces phage phiSAJS1	13	35	3
Streptomyces virus YDN12	3	1	3
Staphylococcus virus 37	1	1	3
Proteus virus PM135	16	2	3
Gordonia virus Yeezy	2	2	3
Mycobacterium virus Hawkeye	7	0	3
Pseudomo0s virus Ab19	1	0	3
Streptococcus virus ALQ132	1	0	3
Gordonia virus Britbrat	10	1	3
Arthrobacter virus Gordon	3	0	3
Proteus phage VB+AF8-PmiS+AC0-Isfahan	7	0	3
Staphylococcus phage phi7401PVL	2	0	3
Streptomyces virus TG1	1	1	3
Enterobacteria phage HK140	2	0	3
Mycobacterium phage Jolie2	2	4	3
Burkholderia virus AH2	5	1	3
Arthrobacteria virus Molivia	4	2	3
Corynebacterium virus P1201	5	51	3
Pectobacterium virus My1	5	0	3
Pseudomo0s phage vB+AF8-PaeS+AF8-PAO1+AF8-Ab30	4	0	3
Geobacillus virus Tp84	4	1	3
Paracoccus virus Shpa	4	1	3
Gordonia virus GTE2	1	0	3
Mycobacterium virus Brujita	3	1	3
Corynebacterium virus phi673	3	0	3
Gordonia virus GMA3	2	51	3
Ralstonia phage RSB2	14	26	3
Yersinia phage vB+AF8-YenP+AF8-ISAO8	2	0	3
Xylella phage Paz	2	3	3
Cyanophage SS120+AC0-1	1	0	3
Delftia phage IME+AC0-DE1	1	1	3
Yersinia phage vB+AF8-YenP+AF8-AP10	3	56	3
Acinetobacter phage vB+AF8-AbaP+AF8-Acibel007	1	0	3
Pseudomo0s virus LKA1	2	1	3
Xylella virus Prado	3	3	3
Klebsiella virus K244	2	0	3
Prochlorococcus virus PSSP7	2	0	3
Acinetobacter phage Presley	2	3	3
Vibrio phage PVA1	2	0	3
Puniceispirillum phage HMO+AC0-2011	2	2	3
Ralstonia phage RSK1	1	4	3
Enterococcus phage EF62phi	4	0	3
Clostridium phage phi24R	1	1	3
Salmonella phage g341c	4	0	3
Salmonella virus FSL SP+AC0-076	15	47	3
Sulfitobacter phage phiCB2047+AC0-B	2	1	3
Dinoroseobacter virus DFL12	5	3	3
Edwardsiella virus KF1	4	1	3
Vibrio phage VPMS1	2	2	3
Pseudomo0s virus NV1	1	62	3
Bacillus virus Bcp1	7	12	3
Bacillus virus Shbh1	11	2	3
Staphylococcus virus P108	1	0	3
Staphylococcus virus SEP1	2	0	3
Bacillus virus JL	6	0	3
Bacillus virus SPO1	2	0	3
Listeria virus LMTA148	2	0	3
Salmonella virus Det7	4	0	3
Serratia virus MAM1	7	5	3
Nitrincola phage 1M3+AC0-16	5	10	3
Beihai shrimp virus 2	6	0	3
Wenzhou picor0+AC0-like virus 4	5	85	3
Hubei odo0te virus 4	4	0	3
Hubei diptera virus 11	4	1	3
Beihai picor0+AC0-like virus 122	3	0	3
Salem salemvirus	3	0	3
Avian avulavirus 4	5	1	3
Me0ngle pararubulavirus	1	0	3
Sclerotinia sclerotimo0virus	5	3	3
Pacui pacuvirus	1	0	3
Orivirus A	1	0	3
Kilifi Virus	2	0	3
Celery mosaic virus	18	1	3
Tobacco etch virus	4	0	3
Murine coro0virus	4	0	3
Munia coro0virus HKU13	1	0	3
Alphamesonivirus 5	2	0	3
Melon yellowing+AC0-associated virus	3	0	3
Grapevine virus A	7	1	3
Apricot vein clearing associated virus	3	1	3
Actinidia seed+AC0-borne latent virus	6	1	3
Homalodisca vitripennis reovirus	4	0	3
Kama virus	1	1	3
Pestivirus J	1	0	3
Mag0porthe oryzae virus 3	3	0	3
San Miguel sea lion virus 8	1	0	3
Cape gooseberry ilarvirus 1	1	1	3
Brassica yellows virus	6	0	3
Cotton leafroll dwarf virus	1	0	3
Sclerotinia minor endor0virus 1	1	0	3
Botrytis cinerea betaendor0virus 1	2	0	3
Rosellinia necatrix megabir0virus 2+AC0-W8	2	0	3
Tea plant necrotic ring blotch virus	1	0	3
Feldmannia species virus	6	6	3
Heterosigma akashiwo virus 01	7	5	3
Halovirus HCTV+AC0-2	3	46	3
Thysanoplusia orichalcea nucleopolyhedrovirus	6	2	3
Sucra jujuba nucleopolyhedrovirus	5	2	3
Mamestra brassicae multiple nucleopolyhedrovirus	20	0	3
Mamestra configurata nucleopolyhedrovirus A	4	2	3
Autographa californica multiple nucleopolyhedrovirus	4	0	3
Helicoverpa armigera nucleopolyhedrovirus	2	1	3
C0phalocrocis medi0lis granulovirus	3	0	3
Urbanus proteus nucleopolyhedrovirus	7	7	3
Culex nigripalpus nucleopolyhedrovirus	5	1	3
Macacine alphaherpesvirus 1	4	3	3
Gallid alphaherpesvirus 3	7	7	3
Testudinid herpesvirus 3	7	3	3
Ateline gammaherpesvirus 3	3	2	3
Human gammaherpesvirus 8	3	1	3
Common bottlenose dolphin gammaherpesvirus 1 strain Sarasota	1	98	3
Alcelaphine gammaherpesvirus 1	8	140	3
Ostreid herpesvirus 1	9	2	3
Cotia virus	1	2	3
Penguinpox virus	4	0	3
Yaba monkey tumor virus	9	0	3
Mule deerpox virus	9	2	3
Salmon gill poxvirus	12	5	3
Invertebrate iridescent virus 6	8	2	3
Murine mastadenovirus C	1	0	3
Penguin siadenovirus A	5	0	3
Alphapapillomavirus 1	1	1	3
Cacao swollen shoot CE virus	4	0	3
Human endogenous retrovirus K	2	1	3
Tipula oleracea nudivirus	6	8	3
Pe0eus monodon nudivirus	4	1	3
Slow loris parvovirus 1	3	0	3
Microplitis demolitor bracovirus	8	0	3
Circoviridae 14 LDMD+AC0-2013	9	0	3
Acidianus two+AC0-tailed virus	4	3	3
Sulfolobus spindle+AC0-shaped virus 1	2	1	3
Yellowstone Lake virophage 7	5	0	3
Solanum nodiflorum mottle virus satellite R0	1	0	3
Klebsiella virus Matisse	0	6	3
Stenotrophomo0s virus IME13	0	1	3
Gordonia phage Obliviate	0	1	3
Mycobacterium virus Nigel	0	1	3
Salmonella virus Stitch	0	1	3
Listeria virus LP302	0	1	3
Escherichia virus Seurat	0	1	3
Salmonella phage BP12B	0	3	3
Bacillus virus Shanette	0	2	3
Vaccinia virus	0	1	3
Lizard atadenovirus A	0	2	3
Duck atadenovirus A	0	1	3
Sulfolobus islandicus filamentous virus	0	68	3
Sulfolobus alphaportoglobovirus 1	0	33	3
Listeria phage vB+AF8-LmoS+AF8-188	0	0	3
Weissella phage WCP30	0	0	3
Mycobacterium phage Larenn	0	0	3
Mycobacterium virus Athe0	0	0	3
Mycobacterium virus TM4	0	0	3
Propionibacterium phage Enoki	0	0	3
Pseudomo0s virus M6	0	0	3
Enterococcus virus IMEEF1	0	0	3
Mycobacterium virus Babsiella	0	0	3
Arthrobacter virus Kellezzio	0	0	3
Gordonia virus GMA7	0	0	3
Escherichia phage vB+AF8-EcoP+AF8-GA2A	0	0	3
Enterobacteria phage EcoDS1	0	0	3
Enterobacteria phage BA14	0	0	3
Enterobacteria phage T3	0	0	3
Pseudomo0s phage vB+AF8-PaeP+AF8-PAO1+AF8-Ab05	0	0	3
Bacteriophage APSE+AC0-2	0	0	3
Escherichia virus NJ01	0	0	3
Bacillus virus Megatron	0	0	3
Le Dantec ledantevirus	0	0	3
Colocasia bobone disease+AC0-associated cytorhabdovirus	0	0	3
Koolpinyah ephemerovirus	0	0	3
Tuhoko pararubulavirus 2	0	0	3
Reptile sunshinevirus 1	0	0	3
Beihai picor0+AC0-like virus 116	0	0	3
Hubei picor0+AC0-like virus 44	0	0	3
Wenling 0r0+AC0-like virus 5	0	0	3
Hubei permutotetra+AC0-like virus 8	0	0	3
Beihai zhaovirus+AC0-like virus 4	0	0	3
Bluetongue virus	0	0	3
Currant virus A	0	0	3
0rcissus mosaic virus	0	0	3
Bombyx mori latent virus	0	0	3
Porcine astrovirus 3	0	0	3
Oryza rufipogon alphaendor0virus	0	0	3
Indian peanut clump virus	0	0	3
Allium cepa amalgavirus 2	0	0	3
Nudaurelia capensis beta virus	0	0	3
Chicken picobir0virus	0	0	3
Sulfolobales virus YNP1	0	0	3
Dolphin mastadenovirus B	0	0	3
Simian mastadenovirus C	0	0	3
Chipapillomavirus 2	0	0	3
Leptonychotes weddellii papillomavirus 4	0	0	3
Soybean blistering mosaic virus	0	0	3
Human polyomavirus 10	0	0	3
Human associated gemyvongvirus 1	0	0	3
Vibrio phage CP+AC0-T1	7	1	2
Rhizobium phage RR1+AC0-A	4	39	2
Acinetobacter phage phiAC+AC0-1	4	1	2
Psychrobacter phage pOW20+AC0-A	3	0	2
Pectobacterium phage PM1	3	0	2
Escherichia phage ECML+AC0-117	2	0	2
Bacillus phage BCD7	2	0	2
Pectobacterium bacteriophage PM2	20	2	2
Escherichia virus T4	15	2	2
Escherichia virus HY01	8	0	2
Escherichia virus JS98	25	3	2
Escherichia virus WG01	1	0	2
Shigella virus UTAM	18	1	2
Shigella virus SP18	11	0	2
Escherichia virus FV3	9	0	2
Erwinia virus Machi0	15	3	2
Aeromo0s virus Asgz	14	0	2
Campylobacter virus CP21	13	2	2
Pseudomo0s virus JG024	2	1	2
Serratia virus CHI14	12	3	2
Vibrio virus VP882	8	1	2
Pseudomo0s virus VCM	4	1	2
Yersinia virus TG1	4	0	2
Pseudomo0s virus EL	6	1	2
Burkholderia virus Bcep1	2	0	2
Aeromo0s virus 56	4	0	2
Edwardsiella virus GF2	2	1	2
Tetrasphaera virus TJE1	1	0	2
Rhizobium phage vB+AF8-RleS+AF8-L338C	21	0	2
Vibrio phage pYD21+AC0-A	7	3	2
Mycobacterium phage Dori	7	2	2
Geobacillus virus E3	7	0	2
Rhodobacter phage RcapMu	6	0	2
Lactobacillus phage A2	5	0	2
Listeria phage P35	5	1	2
Gordonia phage GTE5	4	1	2
Yersinia phage PY54	4	1	2
Listeria phage P40	4	8	2
Clostridium phage vB+AF8-CpeS+AC0-CP51	4	0	2
Gordonia phage GMA4	4	1	2
Paracoccus phage vB+AF8-PmaS+AC0-R3	4	0	2
Verrucomicrobia phage P8625	3	0	2
Lactococcus phage P087	3	1	2
Streptomyces phage VWB	3	5	2
Azospirillum phage Cd	3	0	2
Lactococcus phage P092	3	0	2
Gordonia phage Blueberry	2	1	2
Gordonia phage GRU3	2	0	2
Enterobacterial phage mEp213	5	0	2
Enterobacteria phage HK225	2	0	2
Lactobacillus phage phiJB	1	0	2
Gordonia phage CarolAnn	1	76	2
Streptococcus phage A25	1	0	2
Salinibacter virus M8CC+AC0-19	1	0	2
Geobacillus virus E2	1	0	2
Pseudoalteromo0s phage H105/1	1	0	2
Erysipelothrix phage SE+AC0-1	1	0	2
Streptomyces phage SF1	1	1	2
Mycobacterium phage Chadwick	14	2	2
Mycobacterium phage Echild	3	0	2
Mycobacterium phage Phlei	3	1	2
Mycobacterium phage HINdeR	1	28	2
Mycobacterium virus Bane1	6	0	2
Mycobacterium virus Adawi	3	32	2
Escherichia virus T1	2	1	2
Klebsiella virus Sugarland	5	1	2
Escherichia virus slur09	4	1	2
Vibrio virus pVp1	32	2	2
Mycobacterium phage WIVsmall	1	0	2
Mycobacterium phage Mufasa	5	0	2
Mycobacterium phage Enkosi	4	0	2
Streptomyces virus Izzy	1	0	2
Salmonella virus SS3e	1	0	2
Enterobacter phage phiEap+AC0-2	4	29	2
Mycobacterium virus Littlee	7	0	2
Propionibacterium virus P105	7	3	2
Propionibacterium virus PHL025M00	3	0	2
Enterococcus virus phiSHEF2	22	6	2
Alphaproteobacteria virus phiJl001	3	2	2
Pseudomo0s virus MP1412	3	11	2
Streptococcus virus 7201	1	1	2
Bacillus virus Stills	7	44	2
Xylella virus Sano	3	1	2
Staphylococcus phage IME+AC0-SA4	5	0	2
Rhodobacter virus RcSpartan	17	1	2
Lactococcus virus Sl4	3	0	2
Lactococcus phage jm3	1	0	2
Arthrobacter virus Circum	1	0	2
Escherichia phage slur05	2	69	2
Mycobacterium virus Muddy	6	49	2
Gordonia virus Demosthenes	2	1	2
Cellulophaga virus Cba171	1	45	2
Mycobacterium virus Patience	5	2	2
Gordonia virus Sour	4	1	2
Gordonia virus Jumbo	4	0	2
Corynebacterium virus Poushou	3	0	2
Paenibacillus virus Harrison	2	0	2
Mycobacterium virus Ber0l13	2	0	2
Rhodococcus virus Pepy6	2	2	2
Bacillus virus Mgbh1	2	0	2
Gordonia virus Nyceirae	2	3	2
Prochlorococcus phage P+AC0-GSP1	3	0	2
Yersinia phage phi80+AC0-18	3	0	2
Pseudomo0s phage phi15	1	0	2
Ralstonia phage RSB1	1	0	2
Pseudomo0s phage Phi+AC0-S1	1	0	2
Enterobacter phage phiEap+AC0-1	9	1	2
Acinetobacter phage vB+AF8-ApiP+AF8-P2	4	0	2
Pseudomo0s phage phi+AC0-2	3	1	2
Pantoea virus Limelight	4	0	2
Klebsiella virus Kp2	1	0	2
Synechococcus virus Syn5	4	0	2
Pseudomo0s virus PollyC	1	0	2
uncultured crAssphage	6	0	2
Pseudomo0s phage PA11	12	2	2
Alteromo0s phage vB+AF8-AmaP+AF8-AD45+AC0-P1	7	1	2
Pelagibacter phage HTVC010P	6	2	2
Vibrio phage CHOED	6	0	2
Cronobacter phage vB+AF8-CsaP+AF8-GAP52	4	32	2
Xanthomo0s citri phage CP2	3	0	2
Xylella phage Xfas53	1	0	2
Streptococcus virus Cp1	1	0	2
Salmonella phage SEN22	2	0	2
Salmonella virus FSL SP+AC0-058	2	2	2
Pseudomo0s virus PaP4	2	0	2
Escherichia virus APEC5	9	0	2
Escherichia virus G7C	2	2	2
Salmonella virus SPN1S	3	0	2
Pseudomo0s virus taber0rius	3	0	2
Pseudomo0s virus Bf7	2	0	2
Vibrio virus VpV262	1	48	2
Bacillus virus Bc431	7	47	2
Bacillus phage Zuko	13	1	2
Bacillus virus WPh	1	1	2
Bacillus virus Spock	5	2	2
Staphylococcus virus SA11	10	0	2
Hubei picor0+AC0-like virus 50	5	1	2
Changjiang 0r0+AC0-like virus 2	4	0	2
Hubei picor0+AC0-like virus 66	2	0	2
Beihai weivirus+AC0-like virus 8	2	0	2
Wuhan arthropod virus 3	2	0	2
Shahe hepe+AC0-like virus 2	2	2	2
Beihai picor0+AC0-like virus 53	1	0	2
Beihai weivirus+AC0-like virus 13	1	0	2
Beihai sea slater virus 2	1	0	2
Sanxia water strider virus 6	8	1	2
Culex pipiens associated Tunisia virus	1	0	2
Nishimuro ledantevirus	2	0	2
Wongabel hapavirus	6	0	2
Ngaingan hapavirus	1	0	2
Ikoma lyssavirus	4	0	2
India0 vesiculovirus	2	0	2
Pike fry sprivivirus	4	0	2
Murine respirovirus	1	0	2
Mojiang henipavirus	1	0	2
Passeriform 1 orthobor0virus	3	1	2
Human orthopneumovirus	1	0	2
Seoul orthohantavirus	2	1	2
Pidgey pidchovirus	5	0	2
Lepidopteran hudovirus	1	0	2
Dera Ghazi Khan ortho0irovirus	2	0	2
Enterovirus B	1	1	2
Mischivirus D	1	0	2
Culex Iflavi+AC0-like virus 4	1	0	2
Solenopsis invicta virus 1	1	20	2
Dasheen mosaic virus	1	41	2
NL63+AC0-related bat coro0virus strain BtKYNL63+AC0-9b	3	0	2
Alphacoro0virus 1	2	0	2
Avian coro0virus	4	0	2
Thetaarterivirus kafuba	1	0	2
Alphamesonivirus 1	4	3	2
Decronivirus 1	2	1	2
Ball python nidovirus 1	2	0	2
Sambucus virus D	1	1	2
Peach mosaic virus	1	0	2
Mal de Rio Cuarto virus	1	1	2
Aquareovirus E	5	1	2
Equine encephalosis virus	2	0	2
Kadipiro virus	2	0	2
Lutzomyia reovirus 1	5	0	2
Operophtera brumata reovirus	2	0	2
Apoi virus	5	0	2
Gadgets Gully virus	3	1	2
Powassan virus	1	0	2
Culex Flavi+AC0-like virus	2	0	2
Helminthosporium victoriae virus 190S	4	5	2
Norwalk virus	5	1	2
Tea plant line pattern virus	1	0	2
Pelargonium chlorotic ring pattern virus	2	0	2
Rosa rugosa leaf distortion virus	1	0	2
Leek white stripe virus	3	0	2
Rhizoctonia solani endor0virus 1	3	0	2
Ceratobasidium endor0virus B	1	0	2
Fusarium langsethiae hypovirus 1	1	0	2
Ostreococcus mediterraneus virus 1	4	3	2
Halovirus HCTV+AC0-5	9	0	2
Halovirus HHTV+AC0-2	2	0	2
Halovirus HHTV+AC0-1	1	0	2
Hydrogenobaculum phage 1	1	0	2
Hyperthermophilic Archaeal Virus 2	1	0	2
Leptopili0 boulardi filamentous virus	9	0	2
Cordoba virus	7	1	2
Diabrotica virgifera virgifera virus 2	1	31	2
Apocheima cinerarium nucleopolyhedrovirus	7	38	2
Malacosoma neustria nucleopolyhedrovirus	5	1	2
Hemileuca species nucleopolyhedrovirus	14	34	2
Orgyia leucostigma nucleopolyhedrovirus	8	51	2
Operophtera brumata nucleopolyhedrovirus	8	3	2
Antheraea pernyi nucleopolyhedrovirus	5	18	2
Bombyx mori nucleopolyhedrovirus	5	1	2
Oxyplax ochracea nucleopolyhedrovirus	5	0	2
Epinotia aporema granulovirus	8	4	2
Spodoptera litura granulovirus	4	37	2
Adoxophyes ora0 granulovirus	3	1	2
Plodia interpunctella granulovirus	2	1	2
Neodiprion sertifer nucleopolyhedrovirus	1	0	2
Macacine betaherpesvirus 9	7	0	2
Human betaherpesvirus 6B	6	3	2
Leporid alphaherpesvirus 4	9	2	2
Columbid alphaherpesvirus 1	10	10	2
A0tid alphaherpesvirus 1	2	4	2
Chelonid alphaherpesvirus 5	1	0	2
Eptesicus fuscus gammaherpesvirus	4	0	2
Rabbit fibroma virus	5	50	2
Amsacta moorei entomopoxvirus	3	2	2
Linepithema humile entomopoxvirus 1	1	3	2
Lymphocystis disease virus +AC0- isolate Chi0	12	1	2
Human mastadenovirus F	4	0	2
Bat mastadenovirus D	3	0	2
Human mastadenovirus B	3	0	2
Simian mastadenovirus D	2	1	2
Equine mastadenovirus A	1	34	2
Fowl aviadenovirus A	20	0	2
Skua siadenovirus A	3	1	2
Frog siadenovirus A	2	0	2
S0ke atadenovirus A	1	0	2
Melbournevirus	16	3	2
Gammapapillomavirus 11	2	0	2
Gammapapillomavirus sp.	2	1	2
Gammapapillomavirus 8	1	0	2
Deltapapillomavirus 3	1	1	2
Omegapapillomavirus 1	3	35	2
Blueberry red ringspot virus	2	0	2
Cestrum yellow leaf curling virus	1	0	2
Sweet potato symptomless virus 1	1	9	2
Anseriform dependoparvovirus 1	2	0	2
Circoviridae 8 LDMD+AC0-2013	4	0	2
Bat associated circovirus 4	1	0	2
Gokushoviri0e GAIR4	7	0	2
Sulfolobus monocaudavirus SMV4	3	1	2
Sulfolobus virus STSV2	2	0	2
Acidianus filamentous virus 8	5	0	2
Sulfolobus islandicus rod+AC0-shaped virus 2	1	0	2
Musca hytrovirus	8	4	2
Fly associated circular virus 4	1	43	2
Parrot hepatitis B virus	1	0	2
Faba bean yellow leaf virus	4	0	2
Pyrobaculum filamentous virus 1	1	0	2
Sulfolobus ellipsoid virus 1	1	4	2
Escherichia virus HX01	0	2	2
Escherichia virus V5	0	1	2
Mycobacterium virus Ramsey	0	3	2
Staphylococcus virus PH15	0	2	2
Staphylococcus virus IPLA7	0	1	2
Propionibacterium virus PHL132N00	0	1	2
Streptomyces virus Lika	0	1	2
Rhodococcus virus Poco6	0	1	2
Mycobacterium virus 32HC	0	3	2
Escherichia virus SU10	0	8	2
Bacillus phage DIGNKC	0	2	2
Staphylococcus virus Rodi	0	7	2
Mocis latipes granulovirus	0	1	2
Dragonfly larvae associated circular virus+AC0-1	0	25	2
Wenling picor0+AC0-like virus 1	0	1	2
Wuhan cricket virus	0	1	2
Datura yellow vein nucleorhabdovirus	0	1	2
Teviot pararubulavirus	0	1	2
Cypovirus 15	0	63	2
Daphnis nerii cypovirus	0	31	2
Colorado tick fever virus	0	3	2
Rotavirus A	0	1	2
Garlic virus X	0	65	2
Tobacco streak virus	0	3	2
0covirus A	0	2	2
Ethiopian tobacco bushy top virus	0	4	2
Qinghai Himalayan marmot astrovirus 2	0	2	2
Lactobacillus phage LBR48	0	0	2
Listeria phage B054	0	0	2
Pseudomo0s virus phiMK	0	0	2
Pseudomo0s virus MAG1	0	0	2
Acinetobacter virus LZ35	0	0	2
Acinetobacter virus AB1	0	0	2
Pseudomo0s virus DL68	0	0	2
Bacillus phage phi105	0	0	2
Streptococcus phage PH10	0	0	2
Cellulophaga phage phi46:1	0	0	2
Pseudomo0s phage JBD25	0	0	2
Oenococcus phage phi9805	0	0	2
Streptococcus phage DCC1738	0	0	2
Mycobacterium phage LadyBird	0	0	2
Mycobacterium virus Rebeuca	0	0	2
Mycobacterium virus Godines	0	0	2
Escherichia virus Rtp	0	0	2
Streptomyces virus Aaronocolus	0	0	2
Mycobacterium virus Angelica	0	0	2
Mycobacterium virus Shilan	0	0	2
Propionibacterium virus P91	0	0	2
Staphylococcus phage StauST398+AC0-3	0	0	2
Staphylococcus virus 187	0	0	2
Pseudomo0s phage JBD93	0	0	2
Enterococcus virus AL3	0	0	2
Enterococcus virus AL2	0	0	2
Gordonia virus Lennon	0	0	2
Arthrobacter virus Joann	0	0	2
Arthrobacter virus Korra	0	0	2
Leuconostoc virus LN03	0	0	2
Lactococcus phage jm2	0	0	2
Arthrobacter virus Kitkat	0	0	2
Gordonia virus Orchid	0	0	2
Pseudomo0s phage MPK7	0	0	2
Klebsiella virus KpV289	0	0	2
Salmonella virus SP6	0	0	2
Vibrio phage JA+AC0-1	0	0	2
Wuhan Fly Virus 2	0	0	2
Kolente ledantevirus	0	0	2
Salmonid novirhabdovirus	0	0	2
Tacheng chengtivirus	0	0	2
Main Drain orthobunyavirus	0	0	2
Tataguine orthobunyavirus	0	0	2
Mukawa phlebovirus	0	0	2
Cumuto goukovirus	0	0	2
Watermelon silver mottle tospovirus	0	0	2
Ippy mammare0virus	0	0	2
Machupo mammare0virus	0	0	2
Jonchet jonvirus	0	0	2
Seattle orthophasmavirus	0	0	2
Hubei odo0te virus 5	0	0	2
Hubei picor0+AC0-like virus 31	0	0	2
Shahe picor0+AC0-like virus 4	0	0	2
Wenzhou picor0+AC0-like virus 35	0	0	2
Hubei picor0+AC0-like virus 72	0	0	2
Hubei picor0+AC0-like virus 70	0	0	2
Hubei picor0+AC0-like virus 52	0	0	2
Changjiang tombus+AC0-like virus 11	0	0	2
Hubei leech virus 2	0	0	2
Loreto virus	0	0	2
Shayang spider virus 4	0	0	2
Xinzhou spider virus 3	0	0	2
Bole tick virus 4	0	0	2
Shayang Fly Virus 1	0	0	2
Rhinovirus B	0	0	2
Cosavirus D	0	0	2
Bat coro0virus HKU10	0	0	2
Night heron coro0virus HKU19	0	0	2
Paguronivirus 1	0	0	2
Bovine torovirus	0	0	2
Mycoreovirus 2	0	0	2
Hosta virus X	0	0	2
Vanilla virus X	0	0	2
Turnip yellow mosaic virus	0	0	2
0rcissus yellow stripe virus	0	0	2
Hyacinth mosaic virus	0	0	2
Potato virus V	0	0	2
Yellow fever virus	0	0	2
Tyuleniy virus	0	0	2
Mogia0 tick virus	0	0	2
Bovine astrovirus	0	0	2
Bovine astrovirus CH13	0	0	2
Papaya meleira virus	0	0	2
Black raspberry virus F	0	0	2
Barmah Forest virus	0	0	2
Melandrium yellow fleck virus	0	0	2
Sowbane mosaic virus	0	0	2
Tuber aestivum mitovirus	0	0	2
Fusarium graminearum dsR0 mycovirus+AC0-3	0	0	2
Sulfolobales Virus YNP2	0	0	2
Halhan virus 2	0	0	2
Basavirus sp.	0	0	2
Lake Sarah+AC0-associated circular virus+AC0-11	0	0	2
Lake Sarah+AC0-associated circular virus+AC0-3	0	0	2
Simian mastadenovirus A	0	0	2
Dyokappapapillomavirus 5	0	0	2
Bandicoot papillomatosis carcinomatosis virus type 2	0	0	2
Kudzu mosaic virus	0	0	2
Sida golden mosaic Braco virus	0	0	2
Tobacco leaf curl Yun0n virus	0	0	2
Sporobolus striate mosaic virus 2	0	0	2
Walleye epidermal hyperplasia virus 1	0	0	2
Citrus endogenous pararetrovirus	0	0	2
Trichoplusia ni TED virus	0	0	2
Rhinolophus pusillus bocaparvovirus 1	0	0	2
Chiropteran bocaparvovirus 2	0	0	2
Rodent erythroparvovirus 1	0	0	2
Asteroid ambidensovirus 1	0	0	2
Ralstonia virus RSM1	0	0	2
Pyrrhula pyrrhula polyomavirus 1	0	0	2
Raccoon+AC0-associated polyomavirus 2	0	0	2
Mallard associated gemygorvirus 1	0	0	2
Domestic cat hepad0virus	0	0	2
Aeropyrum pernix bacilliform virus 1	0	0	2
Aeropyrum coil+AC0-shaped virus	0	0	2
Enterobacteria phage phiEcoM+AC0-GJ1	3	0	1
Iodobacteriophage phiPLPE	2	4	1
Cellulophaga phage phiSM	1	0	1
Erwinia phage vB+AF8-EamM+AC0-Y2	1	0	1
Streptococcus phage EJ+AC0-1	1	1	1
Salmonella virus STP4a	1	0	1
Burkholderia phage KS5	8	0	1
Vibrio phage PV94	1	0	1
Escherichia virus Av05	18	2	1
Erwinia virus Ea35+AC0-70	6	0	1
Campylobacter virus CP220	1	0	1
Arthrobacter virus ArV1	5	0	1
Acinetobacter virus AP22	1	3	1
Yersinia virus R1RT	2	6	1
Burkholderia virus Bcep781	2	0	1
Vibrio virus VHML	1	0	1
Lactococcus phage 4268	10	2	1
Enterococcus phage vB+AF8-EfaS+AF8-IME197	8	1	1
Enterobacteria phage YYZ+AC0-2008	13	0	1
Clostridium phage phiCD111	7	0	1
Clostridium phage phiCD211	6	0	1
Enterococcus phage phiFL4A	6	0	1
Lactococcus phage ul36	6	32	1
Burkholderia phage BcepGomr	6	4	1
Salmonella phage vB+AF8-SosS+AF8-Oslo	5	0	1
Lactobacillus phage phiadh	5	1	1
Achromobacter phage phiAxp+AC0-1	5	2	1
Lactobacillus phage phig1e	4	3	1
Enterobacteria phage mEp237	4	0	1
Mycobacterium phage Adler	4	2	1
Staphylococcus phage StB20+AC0-like	3	1	1
Bacillus phage phi4B1	3	0	1
Enterococcus phage EFC+AC0-1	3	0	1
Vibrio phage SHOU24	3	1	1
Xanthomo0s phage Xp15	3	0	1
Planktothrix phage PaV+AC0-LD	3	4	1
Rhodococcus phage REQ3	2	1	1
Rhodococcus phage ReqiPine5	2	1	1
Cronobacter phage ENT39118	2	0	1
Lactobacillus phage Sha1	2	0	1
Clostridium phage phiCT19406C	2	0	1
Actinoplanes phage phiAsp2	2	0	1
Cellulophaga phage phi19:1	2	18	1
Gordonia phage GMA1	2	1	1
Streptococcus phage phiNJ2	2	0	1
Marinomo0s phage P12026	2	0	1
Rhodococcus phage REQ2	1	1	1
Streptococcus phage SMP	1	2	1
Bacteroides phage B124+AC0-14	1	0	1
Streptococcus phage Dp+AC0-1	1	0	1
Lactobacillus prophage Lj928	1	1	1
Streptococcus phage phi3396	1	0	1
Brochothrix phage BL3	1	0	1
Pseudoalteromo0s phage Pq0	1	0	1
Mycobacterium phage EvilGenius	3	1	1
Mycobacterium virus Timshel	4	0	1
Mycobacterium virus Trixie	3	1	1
Mycobacterium virus Cooper	4	0	1
Mycobacterium virus Acadian	2	0	1
Escherichia virus DT57C	3	0	1
Salmonella virus 118970sal2	1	1	1
Mycobacterium phage Bipolar	5	3	1
Mycobacterium virus Che9d	1	0	1
Mycobacterium phage Gengar	1	7	1
Mycobacterium phage Keshu	1	1	1
Salmonella virus SP101	3	0	1
Pseudomo0s virus Kakheti25	6	0	1
Pseudomo0s virus 73	1	0	1
Lactobacillus virus ATCC8014	1	0	1
Mycobacterium virus Bongo	12	0	1
Mycobacterium virus Rey	13	1	1
Propionibacterium virus PHL092M00	2	0	1
Propionibacterium virus P100A	1	0	1
Enterococcus phage IME+AC0-EFm5	1	3	1
Providencia phage Redjac	7	0	1
Salmonella virus FSLSP030	1	0	1
Streptococcus virus phiAbc2	6	0	1
Pseudomo0s virus PaMx25	4	0	1
Bacillus virus Stahl	3	0	1
Salmonella phage Vi II+AC0-E1	3	1	1
Bacillus virus SPbeta	8	0	1
Staphylococcus phage DW2	1	0	1
Mycobacterium virus Phayonce	3	1	1
Enterococcus virus VD13	2	0	1
Streptococcus virus SPQS1	1	0	1
Xanthomo0s virus OP1	5	0	1
Xanthomo0s virus Xp10	3	0	1
Xanthomo0s virus phil7	2	0	1
Lactobacillus virus LLKu	4	1	1
Arthrobacter virus HunterDalle	3	0	1
Salmonella virus 90	3	0	1
Pseudomo0s virus D3	5	0	1
Pseudomo0s virus PMG1	2	0	1
Pseudomo0s phage PAJU2	1	5	1
Pantoea virus Vid5	9	0	1
Listeria phage B025	2	0	1
Mycobacterium phage FlagStaff	2	1	1
Escherichia virus EK99P1	1	0	1
Rhodobacter virus RcCronus	7	0	1
Gordonia virus Yvonnetastic	6	2	1
Bacillus virus IEBH	5	0	1
Cellulophaga virus Cba121	4	1	1
Salinibacter virus M8CR30+AC0-2	2	1	1
Microbacterium virus Koji	3	0	1
Microbacterium virus Golden	2	1	1
Gordonia virus Cozz	1	1	1
Arthrobacter virus Tank	3	2	1
Bacillus virus BMBtp2	1	0	1
Paenibacillus virus Lily	2	3	1
Cellulophaga virus ST	2	0	1
Clavibacter virus CMP1	2	4	1
Gordonia virus GTE7	1	5	1
Microbacterium virus Pikmin	1	0	1
Rhizobium virus P106B	1	1	1
Caulobacter phage Percy	2	2	1
Pseudomo0s phage PPpW+AC0-4	2	2	1
Vibrio phage VP93	2	0	1
Pseudomo0s phage PPPL+AC0-1	1	0	1
Escherichia virus T7	3	4	1
Lelliottia phage phD2B	1	1	1
Enterobacteria phage UAB+AF8-Phi78	1	0	1
Acinetobacter phage Petty	3	0	1
Acinetobacter phage vB+AF8-ApiP+AF8-P1	2	0	1
Acinetobacter virus phiAB1	2	0	1
Pantoea virus Limezero	2	0	1
Klebsiella virus F19	1	0	1
Klebsiella virus SU503	1	0	1
Thalassomo0s phage BA3	5	1	1
Salmonella phage 7+AC0-11	4	2	1
Cellulophaga phage phi18:3	8	0	1
Pseudomo0s phage O4	3	0	1
Celeribacter phage P12053L	2	0	1
Cellulophaga phage phi19:3	1	0	1
Burkholderia virus Bcepil02	4	0	1
Pseudomo0s virus Ab09	4	4	1
Enterococcus phage vB+AF8-Efae230P+AC0-4	1	0	1
Staphylococcus phage SLPW	9	0	1
Staphylococcus phage GRCS	1	0	1
Enterobacteria phage Sf101	1	82	1
Escherichia virus Septima11	8	2	1
Escherichia virus Pollock	7	0	1
Enterobacter phage Tyrion	1	35	1
Salmonella virus Epsilon15	2	1	1
Pseudoalteromo0s phage PH1	1	0	1
Bacillus virus Palmer	3	0	1
Bacillus virus Pascal	2	0	1
Vibrio virus VC8	3	0	1
Bacillus virus BM15	10	1	1
Bacillus phage Belinda	7	0	1
Bacillus phage SP+AC0-10	2	2	1
Beihai picor0+AC0-like virus 119	13	0	1
Hubei toti+AC0-like virus 21	6	0	1
Wuhan heteroptera virus 3	5	0	1
Wenzhou 0r0+AC0-like virus 2	5	0	1
Beihai picor0+AC0-like virus 5	4	0	1
Sanxia sobemo+AC0-like virus 5	4	0	1
Wenling hepe+AC0-like virus 2	4	0	1
Wuchan romanomermis nematode virus 1	4	0	1
Changjiang picor0+AC0-like virus 14	4	1	1
Hubei myriapoda virus 4	3	0	1
Beihai picor0+AC0-like virus 83	3	0	1
Hubei virga+AC0-like virus 7	3	0	1
Hubei virga+AC0-like virus 9	3	0	1
Hubei odo0te virus 3	3	0	1
Zhejiang mosquito virus 1	2	0	1
Beihai picor0+AC0-like virus 118	2	0	1
Hubei odo0te virus 10	2	0	1
Hubei tick virus 3	1	0	1
Hubei tombus+AC0-like virus 7	1	0	1
Beihai picor0+AC0-like virus 65	1	0	1
Beihai picor0+AC0-like virus 66	1	0	1
Wuhan insect virus 28	1	0	1
Wuhan nido+AC0-like virus 1	1	0	1
Wuhan spider virus 8	1	0	1
Wuchan romanomermis nematode virus 2	1	0	1
Xinzhou dimarhabdovirus virus 1	1	0	1
Beihai paphia shell virus 3	1	0	1
Wenzhou 0r0+AC0-like virus 9	1	0	1
Shuangao alphatetra+AC0-like virus 1	1	0	1
Changjiang tombus+AC0-like virus 20	1	0	1
Changjiang picor0+AC0-like virus 15	1	0	1
Beihai weivirus+AC0-like virus 3	1	1	1
Hubei 0r0+AC0-like virus 7	1	1	1
Hubei arthropod virus 3	1	0	1
Hubei coleoptera virus 2	1	0	1
Hubei picor0+AC0-like virus 16	1	0	1
Shayang fly virus 4	2	0	1
Xinzhou spider virus 2	1	0	1
Shuangao lacewing virus 2	1	0	1
Botrytis cinerea negative+AC0-stranded R0 virus 1	1	0	1
Pansavirus 1	2	0	1
Pansavirus 2	1	0	1
Osedax japonicus R0 virus 1	3	0	1
Zahedan rhabdovirus	3	0	1
Wuhan House Fly Virus 2	2	0	1
Fikirini ledantevirus	2	0	1
Bovine fever ephemerovirus	3	0	1
Moussa virus	3	0	1
Perch perhabdovirus	1	0	1
Canine morbillivirus	2	0	1
Avian avulavirus 16	2	2	1
Tioman pararubulavirus	1	0	1
Porcine rubulavirus	1	0	1
Orinoco orinovirus	1	0	1
Beihai yingvirus	6	0	1
Jatobal orthobunyavirus	2	0	1
Lone Star virus	4	1	1
Wenzhou Tick Virus	1	0	1
Brazilian mammare0virus	10	0	1
Arumowot virus	1	0	1
Sandfly fever Sicilian virus	1	0	1
Rice stripe tenuivirus	1	0	1
Leopards Hill virus	3	0	1
Salmon isavirus	2	0	1
Caprine kobuvirus	20	2	1
Rhinovirus C	1	0	1
Cardiovirus B	3	0	1
Cosavirus JMY+AC0-2014	3	0	1
Hepatovirus C	1	0	1
Parechovirus A	1	1	1
Petunia chlorotic mottle virus	5	0	1
Tobacco ringspot virus	1	0	1
Apple latent spherical virus	2	0	1
Satsuma dwarf virus	2	1	1
Carrot necrotic dieback virus	1	0	1
Strawberry mottle virus	1	2	1
Psammotettix alienus iflavirus 1	1	0	1
Deformed wing virus	1	0	1
Nilaparvata lugens honeydew virus+AC0-3	1	0	1
Sanfar0virus 2	1	0	1
Antarctic picor0+AC0-like virus 2	1	0	1
Habe0ria mosaic virus	5	1	1
Vallota mosaic virus	2	0	1
Zucchini yellow mosaic virus	1	1	1
Daphne virus Y	1	0	1
Barley yellow mosaic virus	3	0	1
Sweet potato mild mottle virus	1	0	1
Human coro0virus NL63	3	0	1
Bat coro0virus 1A	5	0	1
Miniopterus bat coro0virus HKU8	1	0	1
Human coro0virus 229E	1	0	1
Middle East respiratory syndrome+AC0-related coro0virus	3	1	1
Bat coro0virus	5	3	1
Betaarterivirus chinrav 1	5	0	1
Rodent arterivirus	2	0	1
Kappaarterivirus wobum	1	0	1
Fathead minnow nidovirus 1	2	1	1
Goat torovirus	1	1	1
Morelia viridis nidovirus	1	0	1
Grapevine virus J	1	0	1
Grapevine virus B	1	0	1
Apple chlorotic leaf spot virus	3	0	1
Grapevine berry inner necrosis virus	1	0	1
Carrot Ch virus 2	1	0	1
Sen0 mosaic virus	1	9	1
Botrytis virus F	7	0	1
Baboon orthoreovirus	1	0	1
Wallal virus	2	0	1
Orungo virus	1	2	1
Grapevine Cabernet Sauvignon reovirus	1	0	1
Ochlerotatus caspius flavivirus	2	0	1
Kokobera virus	3	0	1
Ntaya virus	2	0	1
Hepacivirus C	2	1	1
Macrosiphum euphorbiae virus 1	2	0	1
0kiwogo virus	2	0	1
Karumba virus	1	0	1
Norway rat pegivirus	1	0	1
Pestivirus C	2	0	1
Brassica campestris chrysovirus	1	1	1
Mag0porthe oryzae chrysovirus 1	3	0	1
Rose leaf rosette+AC0-associated virus	1	0	1
Sphaeropsis sapinea R0 virus 2	1	0	1
Sapporo virus	4	0	1
Calicivirus isolate TCG	3	1	1
Rabbit hemorrhagic disease virus	4	0	1
Newbury 1 virus	2	0	1
Privet ringspot virus	2	0	1
Ceratocystis resinifera virus 1	2	0	1
Mamastrovirus 2	4	0	1
Mamastrovirus 12	1	0	1
Ceratobasidium endor0virus G	5	0	1
Cucumis melo alphaendor0virus	1	0	1
Pea early+AC0-browning virus	5	0	1
Soil+AC0-borne wheat mosaic virus	1	0	1
Beet soil+AC0-borne virus	1	1	1
Yellowtail ascites virus	8	1	1
Victorian trout aquabir0virus	2	0	1
Ophiostoma mitovirus 3a	1	0	1
Salmon pancreas disease virus	1	0	1
Gentian Kobu+AC0-sho+AC0-associated virus	3	1	1
Cassava virus C	2	0	1
Lake Si0i Virus SA1	1	0	1
Tetraselmis viridis virus S1	1	0	1
Halovirus HRTV+AC0-4	1	1	1
McMurdo Ice Shelf pond+AC0-associated circular D0 virus+AC0-3	3	0	1
Holcus la0tus+AC0-associated virus	1	0	1
Metallosphaera turreted icosahedral virus	8	0	1
Lake Sarah+AC0-associated circular virus+AC0-20	14	0	1
Halhan virus 3	7	0	1
Elicom virus 1	2	0	1
Culex rhabdo+AC0-like virus	1	40	1
Human D0 virus	1	0	1
Tongilchon virus 1	1	1	1
Spodoptera litura nucleopolyhedrovirus II	5	19	1
Euproctis pseudoconspersa nucleopolyhedrovirus	7	100	1
Spodoptera frugiperda multiple nucleopolyhedrovirus	6	1	1
Trichoplusia ni single nucleopolyhedrovirus	5	2	1
Spodoptera littoralis nucleopolyhedrovirus	5	0	1
Hyphantria cunea nucleopolyhedrovirus	5	25	1
Lonomia obliqua nucleopolyhedrovirus	4	0	1
Buzura suppressaria nucleopolyhedrovirus	3	1	1
Diatraea saccharalis granulovirus	10	1	1
Neodiprion abietis NPV	8	1	1
Equid alphaherpesvirus 4	6	4	1
Bovine gammaherpesvirus 4	3	1	1
Salmonid herpesvirus 1	1	1	1
Raccoonpox virus	4	5	1
Camelpox virus	2	1	1
Pseudocowpox virus	15	3	1
Goatpox virus	11	28	1
Myxoma virus	7	1	1
Mythim0 separata entomopoxvirus	12	1	1
Choristoneura rosacea0 entomopoxvirus	6	0	1
Lymphocystis disease virus 1	2	5	1
Scale drop disease virus	8	39	1
Bat mastadenovirus G	4	0	1
Simian mastadenovirus I	4	0	1
Porcine mastadenovirus C	3	2	1
Simian adenovirus B	1	0	1
Bovine mastadenovirus A	1	0	1
Platyrrhini mastadenovirus A	1	0	1
Duck aviadenovirus B	4	0	1
Turkey aviadenovirus B	2	0	1
Fowl aviadenovirus D	2	0	1
Ovine atadenovirus D	3	13	1
Deer atadenovirus A	1	0	1
Alphapapillomavirus 6	21	5	1
Gammapapillomavirus 12	1	0	1
Lambdapapillomavirus 2	1	1	1
Canine papillomavirus 22	3	0	1
Taupapillomavirus 3	1	1	1
Deltapapillomavirus 6	1	0	1
Deltapapillomavirus 1	1	1	1
Dyochipapillomavirus 1	2	0	1
Xipapillomavirus 3	1	0	1
Dyolambdapapillomavirus 1	1	0	1
Dyorhopapillomavirus 1	1	0	1
Rodent papillomavirus	3	0	1
Angelica bushy stunt virus	4	0	1
Mouse mammary tumor virus	2	0	1
Bovine leukemia virus	4	0	1
Caprine arthritis encephalitis virus	2	1	1
Bovine foamy virus	1	0	1
Squash mild leaf curl virus	1	0	1
Limeum africanum associated virus	7	1	1
Exomis microphylla latent virus	1	0	1
Drosophila innubila nudivirus	9	2	1
Oryctes rhinoceros nudivirus	8	2	1
Gryllus bimaculatus nudivirus	2	1	1
Sea otter parvovirus 1	9	0	1
Torque teno douroucouli virus	3	0	1
Rodent Torque teno virus 2	1	0	1
Chicken associated cyclovirus 1	3	0	1
Gokushoviri0e Fen7875+AF8-21	1	0	1
Serinus ca0ria polyomavirus 1	1	0	1
Sulfolobus islandicus rod+AC0-shaped virus 4	1	0	1
Vibrio virus fs2	3	0	1
uncultured phage WW+AC0-0nB	3	0	1
Stenotrophomo0s virus SMA9	1	0	1
Haloarcula hispanica icosahedral virus 2	7	0	1
Sulfolobus spindle+AC0-shaped virus 9	1	1	1
Mimivirus+AC0-dependent virus Zamilon	4	0	1
Ctenophore+AC0-associated circular genome 3	3	0	1
Woodchuck hepatitis virus	3	0	1
Lama associated gemycircularvirus 1	1	0	1
Thermoproteus te0x virus 1	1	0	1
Escherichia virus V18	0	1	1
Aeromo0s virus AS4	0	1	1
Bacillus phage phi4J1	0	2	1
Cronobacter phage ENT47670	0	1	1
Streptococcus phage phiARI0746	0	1	1
Escherichia virus SSL2009a	0	1	1
Staphylococcus virus Sextaec	0	28	1
Staphylococcus phage StB12	0	1	1
Flavobacterium virus 2A	0	1	1
Morganella phage MmP1	0	3	1
Pseudomo0s phage LKD16	0	4	1
Shigella virus POCJ13	0	2	1
Aquamicrobium virus P14	0	2	1
Giant house spider associated circular virus 3	0	1	1
Temperate fruit decay+AC0-associated virus	0	1	1
Wabat virus	0	1	1
Beihai picor0+AC0-like virus 23	0	2	1
Hubei picor0+AC0-like virus 49	0	1	1
Wenling picor0+AC0-like virus 2	0	1	1
Beihai picor0+AC0-like virus 60	0	1	1
Beihai picor0+AC0-like virus 84	0	1	1
Hubei odo0te virus 2	0	1	1
Acyrthosiphon pisum virus	0	1	1
Alfalfa dwarf cytorhabdovirus	0	2	1
Kern Canyon ledantevirus	0	1	1
Eggplant mottled dwarf nucleorhabdovirus	0	1	1
Piscine novirhabdovirus	0	1	1
Bovine respirovirus 3	0	1	1
Wutai mosquito phasivirus	0	1	1
Dugbe ortho0irovirus	0	1	1
Lunk mammare0virus	0	1	1
Cosavirus F	0	1	1
Kunsagivirus B	0	2	1
Hepatovirus G	0	1	1
Cadicivirus A	0	1	1
Equine rhinitis A virus	0	1	1
Chocolate lily virus A	0	1	1
Nilaparvata lugens reovirus	0	1	1
Mycoreovirus 1	0	1	1
Bean common mosaic virus	0	1	1
Iris mild mosaic virus	0	1	1
Madariaga virus	0	37	1
Rabbit coro0virus HKU14	0	3	1
Porcine epidemic diarrhea virus	0	1	1
Common moorhen coro0virus HKU21	0	2	1
Yichang virus	0	1	1
Amazon lily mild mottle virus	0	32	1
Cowpea chlorotic mottle virus	0	1	1
Spondweni virus	0	1	1
Japanese encephalitis virus	0	1	1
West Nile virus	0	1	1
Atypical porcine pestivirus	0	6	1
Pestivirus B	0	2	1
Hepacivirus L	0	1	1
Hepacivirus E	0	1	1
Alter0ria alter0ta chrysovirus	0	1	1
Pseudomo0s virus phi8	0	1	1
Felid gammaherpesvirus 1	0	1	1
Cercopithecine alphaherpesvirus 2	0	8	1
Human mastadenovirus C	0	2	1
Turkey aviadenovirus C	0	3	1
Iotapapillomavirus 1	0	1	1
Treisepsilonpapillomavirus 1	0	1	1
0trinema virus SNJ1	0	29	1
Circoviridae 6 LDMD+AC0-2013	0	1	1
Cacao Bacilliform SriLanka Virus	0	1	1
[truncated: 2,144 more rows]
